# Supplementary material for: Genome-wide analysis of UDP-glycosyltransferase gene family and identification of a flavonoid 7-O-UGT (AhUGT75A) enhancing abiotic stress in peanut (Arachis hypogaea L.)
Source: BMC Plant Biol. 2023 Dec 7;23:626. doi: 10.1186/s12870-023-04656-3 (PMC10702079; doi:10.1186/s12870-023-04656-3)
Supplement: Supplementary file 2 — Supplementary Material 2: Table S1. Primers used in this study. Table S2. Idenfication and physical properties of Family-1 UDP-glycosyltransferases members in Arachis hypogaea. Table S3. Functionally characterized UGTs from other plant species. Table S4. The number of UGTs identified for each phylogenetic group in different plant species. *gymnosperm-divergent groups (G-DVs) *free-sporing plant divergent groups (FS-DVs) *Outgroup (OG). Table S5. The relative expansion and contraction ratio of UGT group in different plants. *gymnosperm-divergent groups (G-DVs) *free-sporing plant divergent groups (FS-DVs) *Outgroup (OG). Table S6. The Ka/Ks ratios for duplicated AhUGT genes in Arachis hypogaea. Table S7. Idenfication and physical properties of UGT members in two ancestral diploid peanuts. Table S8. Orthologous UGT gene pairs between Arachis hypogaea and Arachis duranensis. *The size of the colinearity region. Table S9. Orthologous UGT gene pairs between Arachis hypogaea and Arachis ipaensis. *The size of the colinearity region. Table S10. Orthologous UGT gene pairs between Arachis hypogaea and Glycine max. *The size of the colinearity region. Table S11. Orthologous UGT gene pairs between Arachis hypogaea and Arabidopsis thaliana. *The size of the colinearity region. Table S12. Orthologous UGT gene pairs between Arachis hypogaea and Gossypium hirsutum. *The size of the colinearity region. Table S13. Prediction of cis-acting elements in the promoter regions of AhUGT genes. Table S14. Summary of cis-acting elements in the promoter of AhUGT genes. Table S15. Transcript levels of AhUGTs in various tissues and different developmental stages. RNA-seq data were derived from peanutbase website database. The values represent Fragment Per Kilobase Million. Table S16. Transcriptional level of AhUGTs in response to cold or drought stress. The RNA-data were derived from Peanut Genome Resource. Plants grown under normal condition (CK) were used as control. Table S17. Transcriptiona [file 12870_2023_4656_MOESM2_ESM.xlsx]

## Sheet: S1
Table S1. Primers used in this study.
Gene names	Forward primer sequence (5'-3')	Reverse primer sequence (5'-3')	Purpose
AhUGT5A	CTCACCGTTTCCAAGAAAC	CTTCGATCGTTTTTCTTTAGA	qRT-PCR
AhUGT7	GATGAACAGAGGCAGCAGCC	CTAGTTCTTGGGAGGGGAAG	qRT-PCR
AhUGT75A (UGT73CG33)	TGAAAGCTTCGACATGGTGAC	AAAGAGATTCTTGGGATGTTA	qRT-PCR
	GCTCGGTACCCGGGGATCCATGGTTTTCCAAACAAATCAACC	CGCCCTTGCTCACCATGTCGACACGTGTTAACTCTAAGTCCTG	subcellular localization
	GAACGGATCCATGGTTTTCCAAACAAATCA	GAACCTCGAGCTAACGTGTTAACTCTAAGT	Arabidopsis transformation vector construction and protein purification
Actin	TAAGAACAATGTTGCCATACAGA	GTTGCCTTGGATTATGAGC	internal reference gene for qRT-PCR analysis in peanut
Tubulin	TCAAGAGGTTCTCAGCAGTA	TCACCTTCTTCATCCGCAGTT	internal reference gene for qRT-PCR analysis in Arabidopsis
AhUGT87A	TAAACTCTTGTATTTTTTAA	CTTTCAAAGTCATATATGGC	qRT-PCR
AhUGT111A	GAGTGTAATTTATGTATGT	TGTCAAGAACCCTCCAATA	qRT-PCR
AhUGT152	ACCAACCCAGAGCTTGGTGT	AGTAAGGAAGGTGTAAAAGT	qRT-PCR
AhUGT161	CGGAAACTTCACCACTGGT	CAAGAACCTCTTTCCACATC	qRT-PCR
AhUGT186	GGAATGATCTCACGTGGAA	TGAAGAAGTACTTCCTTCA	qRT-PCR
AhUGT117B	TTTTCACATAAGCTGGTTC	TCTGTCATGTTCAGGTCCT	qRT-PCR

## Sheet: S2
Table S2. Idenfication and physical properties of Family-1 UDP-glycosyltransferases members in Arachis hypogaea.
Gene name	Gene ID	Phylogenetic Group	Chromosome	Start	End	Translation direction	Theoretical pI	Molecular weight (kDa)	Amino acids length (aa)	Subcellar localization
AhUGT1A	arahy.Tifrunner.gnm2.ann1.G24X58.1	J	A01	6946733	6949679	+	5.63	54.4959	487	Cytoplasmic
AhUGT2A	arahy.Tifrunner.gnm2.ann1.U2SHLW.1	J	A01	6951555	6953997	+	6.58	50.7751	448	Plasma Membrane
AhUGT3	arahy.Tifrunner.gnm2.ann1.ZN78HF.1	J	A01	6959826	6963547	+	6.99	53.1827	472	Plasma Membrane
AhUGT4	arahy.Tifrunner.gnm2.ann1.3JC75E.1	L	A01	17917351	17920657	+	5.7	59.2204	530	Cytoplasmic
AhUGT5A	arahy.Tifrunner.gnm2.ann1.L4BQXH.1	L	A01	17926806	17928194	+	5.95	51.4768	462	Cytoplasmic
AhUGT6	arahy.Tifrunner.gnm2.ann1.PS1AJ7.1	F	A01	96442778	96444978	-	6.51	49.0795	444	Cytoplasmic
AhUGT7	arahy.Tifrunner.gnm2.ann1.Y78HYB.1	D	A01	102703773	102705236	+	5.89	55.0584	487	Cytoplasmic
AhUGT8	arahy.Tifrunner.gnm2.ann1.Q8XZQ6.1	A	A02	2224466	2225845	+	6.09	50.5288	446	Plasma Membrane
AhUGT9	arahy.Tifrunner.gnm2.ann1.E75ZZH.1	A	A02	2250316	2251710	+	5.96	52.5692	464	Cytoplasmic
AhUGT10	arahy.Tifrunner.gnm2.ann1.KS71V2.1	A	A02	2254149	2255503	+	5.94	47.3152	423	Cytoplasmic
AhUGT11A	arahy.Tifrunner.gnm2.ann1.ZUE09J.1	A	A02	2357894	2359273	-	6.06	52.1855	459	Cytoplasmic
AhUGT12A	arahy.Tifrunner.gnm2.ann1.QT2H54.1	E	A02	4041620	4043062	+	5.81	52.6287	480	Cytoplasmic
AhUGT13A	arahy.Tifrunner.gnm2.ann1.US1YZY.1	E	A02	4052843	4054219	-	7	51.1306	458	Cytoplasmic
AhUGT14A	arahy.Tifrunner.gnm2.ann1.RP5N3Y.1	D	A02	6214381	6216159	-	5.87	52.8675	471	Cytoplasmic
AhUGT15	arahy.Tifrunner.gnm2.ann1.ICNT54.1	E	A02	7005678	7008068	-	5.11	53.2383	481	Cytoplasmic
AhUGT16A	arahy.Tifrunner.gnm2.ann1.B26H97.1	E	A02	7023460	7025519	-	6.2	55.6134	498	Extracellular
AhUGT17	arahy.Tifrunner.gnm2.ann1.UDY4PI.1	E	A02	7162540	7164021	+	5.69	54.8555	493	Plasma Membrane
AhUGT18A	arahy.Tifrunner.gnm2.ann1.EHHC5E.1	E	A02	7266610	7268124	+	5.82	56.0405	504	Extracellular
AhUGT19A	arahy.Tifrunner.gnm2.ann1.0GKG8Y.1	E	A02	7292401	7293849	-	6.91	53.1008	482	Plasma Membrane
AhUGT20A	arahy.Tifrunner.gnm2.ann1.NXF1DB.1	E	A02	7320138	7321598	+	5.68	53.7041	486	Cytoplasmic
AhUGT21	arahy.Tifrunner.gnm2.ann1.UAY0T4.1	G	A02	93566383	93569701	+	4.88	46.575	406	Extracellular
AhUGT22A	arahy.Tifrunner.gnm2.ann1.E8BYCZ.1	E	A02	94217863	94224568	+	6.73	58.3875	523	Plasma Membrane
AhUGT23A	arahy.Tifrunner.gnm2.ann1.U8MR5F.1	D	A02	102467028	102468512	-	6.74	55.7473	494	Plasma Membrane
AhUGT24A	arahy.Tifrunner.gnm2.ann1.A6RNTA.1	D	A02	102472310	102473842	-	5.73	57.5078	510	Cytoplasmic
AhUGT25A	arahy.Tifrunner.gnm2.ann1.AG0U27.1	D	A02	102476506	102477963	-	6.04	55.0377	485	Extracellular
AhUGT26A	arahy.Tifrunner.gnm2.ann1.59H3M1.1	K	A03	1108530	1111779	+	6.86	53.4152	479	Plasma Membrane
AhUGT27	arahy.Tifrunner.gnm2.ann1.YZJ0EY.1	K	A03	1114186	1117682	+	6.87	49.6947	448	Cytoplasmic
AhUGT28A	arahy.Tifrunner.gnm2.ann1.EMP69X.1	K	A03	1118366	1121513	+	7.69	53.7901	483	Mitochondrial
AhUGT29	arahy.Tifrunner.gnm2.ann1.DC60TG.1	K	A03	1229403	1230098	+	8.68	25.6207	231	Plasma Membrane
AhUGT30	arahy.Tifrunner.gnm2.ann1.K67Y9K.1	H	A03	3294617	3297652	+	7.18	52.1959	461	Plasma Membrane
AhUGT31A	arahy.Tifrunner.gnm2.ann1.X8GP9L.1	B	A03	3433235	3435331	+	6.65	57.0459	521	Plasma Membrane
AhUGT32	arahy.Tifrunner.gnm2.ann1.P44SU2.1	O	A03	17493880	17495310	-	6.23	53.6929	476	Plasma Membrane
AhUGT33A	arahy.Tifrunner.gnm2.ann1.4PNZ6Y.1	D	A03	33206802	33208905	+	5.88	53.7484	479	Cytoplasmic
AhUGT34	arahy.Tifrunner.gnm2.ann1.5AB2LW.1	L	A03	136990126	136992711	+	6.24	53.0048	469	Plasma Membrane
AhUGT35A	arahy.Tifrunner.gnm2.ann1.ERP5CZ.1	G	A03	138269154	138271292	-	6.2	54.9757	485	Cytoplasmic
AhUGT36A	arahy.Tifrunner.gnm2.ann1.V3ZQ6H.1	L	A04	120289043	120292411	-	5.9	52.3267	460	Cytoplasmic
AhUGT37A	arahy.Tifrunner.gnm2.ann1.94J2Q8.1	L	A04	120315438	120323907	+	7.33	93.6474	822	Cytoplasmic
AhUGT38A	arahy.Tifrunner.gnm2.ann1.I640G9.1	L	A04	120386002	120391740	-	5.58	69.1232	612	Cytoplasmic
AhUGT39	arahy.Tifrunner.gnm2.ann1.1JY57K.1	L	A04	120420683	120422870	-	5.87	50.7171	453	Cytoplasmic
AhUGT40	arahy.Tifrunner.gnm2.ann1.7TNK9R.1	L	A04	120447250	120450239	-	5.64	50.2516	449	Cytoplasmic
AhUGT41A	arahy.Tifrunner.gnm2.ann1.I5RAYC.1	L	A04	120471800	120475774	-	5.26	53.4001	472	Cytoplasmic
AhUGT42	arahy.Tifrunner.gnm2.ann1.416W9Q.1	L	A04	120496681	120498575	-	6.11	53.8025	474	Cytoplasmic
AhUGT43	arahy.Tifrunner.gnm2.ann1.I8VGC7.1	A	A04	121730145	121731470	+	6.44	50.3159	441	Cytoplasmic
AhUGT44	arahy.Tifrunner.gnm2.ann1.IQ9SDZ.1	A	A04	121739886	121741244	+	5.36	51.3568	452	Cytoplasmic
AhUGT45	arahy.Tifrunner.gnm2.ann1.A9SI2Z.1	A	A04	121760233	121762216	+	6.2	52.8414	465	Cytoplasmic
AhUGT46	arahy.Tifrunner.gnm2.ann1.EHH0JV.1	A	A04	121766425	121767810	+	6.03	52.5239	461	Cytoplasmic
AhUGT47	arahy.Tifrunner.gnm2.ann1.S01ZUK.1	A	A04	121773753	121775138	-	6.12	52.47	461	Cytoplasmic
AhUGT48	arahy.Tifrunner.gnm2.ann1.DWY9WF.1	A	A04	121779224	121780582	-	6.2	51.1656	452	Cytoplasmic
AhUGT49A	arahy.Tifrunner.gnm2.ann1.DV26TN.1	I	A04	124018030	124020061	-	5.49	51.8995	458	Cytoplasmic
AhUGT50	arahy.Tifrunner.gnm2.ann1.JU9RXL.1	I	A04	124025080	124026994	-	7.12	50.7675	453	Cytoplasmic
AhUGT51	arahy.Tifrunner.gnm2.ann1.1P299X.1	I	A04	124041454	124044212	-	8	44.4794	395	Cytoplasmic
AhUGT52A	arahy.Tifrunner.gnm2.ann1.31EZX1.1	I	A04	124048412	124059703	-	5.47	51.7768	460	Nuclear
AhUGT53A	arahy.Tifrunner.gnm2.ann1.P9CWB3.1	I	A04	124061513	124063789	-	6.85	60.3322	532	Plasma Membrane
AhUGT54A	arahy.Tifrunner.gnm2.ann1.S6WIDG.1	I	A04	124067655	124070886	-	6.12	54.9846	484	Cytoplasmic
AhUGT55A	arahy.Tifrunner.gnm2.ann1.R5P48D.1	I	A04	124120033	124123475	-	5.63	50.9779	450	Cytoplasmic
AhUGT56	arahy.Tifrunner.gnm2.ann1.9U88P8.1	I	A04	124135091	124138632	-	7.04	49.524	443	Extracellular
AhUGT57	arahy.Tifrunner.gnm2.ann1.IY6VBP.1	I	A04	124150989	124153681	-	7.5	51.1723	453	Cytoplasmic
AhUGT58A	arahy.Tifrunner.gnm2.ann1.HT9G48.1	I	A04	124155055	124157114	-	5.79	51.0963	454	Cytoplasmic
AhUGT59	arahy.Tifrunner.gnm2.ann1.L0ZIY2.1	I	A04	124157980	124160582	-	6.24	49.6518	441	Cytoplasmic
AhUGT60A	arahy.Tifrunner.gnm2.ann1.MG09JY.1	I	A04	124174654	124177679	-	6.78	51.2128	454	Cytoplasmic
AhUGT61	arahy.Tifrunner.gnm2.ann1.82K8GB.1	I	A04	124200060	124202483	-	7.48	49.5931	440	Extracellular
AhUGT62A	arahy.Tifrunner.gnm2.ann1.G302UQ.1	P	A05	439836	449332	-	6.31	101.322	901	Plasma Membrane
AhUGT63A	arahy.Tifrunner.gnm2.ann1.Z0W8F3.1	P	A05	452678	458971	-	6.17	53.7019	476	Mitochondrial
AhUGT64A	arahy.Tifrunner.gnm2.ann1.Q44N8G.1	A	A05	1988314	1989816	+	7.04	55.358	500	Mitochondrial
AhUGT65A	arahy.Tifrunner.gnm2.ann1.353GAL.1	D	A05	7756669	7759998	-	5.25	60.8567	550	Cytoplasmic
AhUGT66A	arahy.Tifrunner.gnm2.ann1.UF7VZS.1	D	A05	7761444	7762943	-	6.85	56.4673	499	Chloroplast
AhUGT67A	arahy.Tifrunner.gnm2.ann1.I8F8BQ.1	E	A05	9873183	9876218	+	4.84	38.8751	351	Cytoplasmic
AhUGT68A	arahy.Tifrunner.gnm2.ann1.X4ZQ0T.1	L	A05	28740339	28742759	+	5.95	51.7159	464	Cytoplasmic
AhUGT69	arahy.Tifrunner.gnm2.ann1.5S4EZI.1	E	A05	47792415	47799826	+	6.87	68.1886	627	Chloroplast
AhUGT70A	arahy.Tifrunner.gnm2.ann1.9KWN96.1	B	A05	84231864	84234890	+	7.65	51.5932	466	Cytoplasmic
AhUGT71A	arahy.Tifrunner.gnm2.ann1.SU7DJD.1	L	A05	107591509	107594146	-	5.82	49.9048	457	Cytoplasmic
AhUGT72	arahy.Tifrunner.gnm2.ann1.PGZW4I.1	E	A05	113865555	113868616	+	6.58	46.6932	417	Plasma Membrane
AhUGT73A	arahy.Tifrunner.gnm2.ann1.3JQT0K.1	L	A05	115074509	115077192	+	5.01	52.7829	468	Cytoplasmic
AhUGT74	arahy.Tifrunner.gnm2.ann1.K71R6P.1	E	A06	2697492	2698979	-	6.3	54.8094	495	Chloroplast
AhUGT75A	arahy.Tifrunner.gnm2.ann1.5Q6PVM.1	D	A06	50307247	50311509	+	6.11	55.9394	496	Cytoplasmic
AhUGT76	arahy.Tifrunner.gnm2.ann1.CFYP71.1	D	A06	104758300	104760492	+	6.35	47.597	421	Plasma Membrane
AhUGT77A	arahy.Tifrunner.gnm2.ann1.LB05K8.1	D	A06	104767086	104768561	+	5.51	55.5741	491	Cytoplasmic
AhUGT78	arahy.Tifrunner.gnm2.ann1.0AZ5VJ.1	G	A06	112973646	112977279	+	5.1	53.916	480	Plasma Membrane
AhUGT79	arahy.Tifrunner.gnm2.ann1.54ALND.1	G	A06	113000502	113003710	+	6.51	52.3668	467	Cytoplasmic
AhUGT80	arahy.Tifrunner.gnm2.ann1.K8NQ3M.1	G	A06	113016896	113020201	+	5.59	52.7628	467	Cytoplasmic
AhUGT81A	arahy.Tifrunner.gnm2.ann1.KSWC6N.1	E	A06	118360819	118363622	+	7.85	49.8603	446	Extracellular
AhUGT82A	arahy.Tifrunner.gnm2.ann1.STL1FG.1	N	A07	314621	317834	+	8.17	50.5521	453	Plasma Membrane
AhUGT83A	arahy.Tifrunner.gnm2.ann1.X4WE56.1	E	A07	370952	372589	+	6.03	55.2435	492	Plasma Membrane
AhUGT84A	arahy.Tifrunner.gnm2.ann1.1LFA9Y.1	M	A07	5619645	5621272	-	6.51	55.39	498	Plasma Membrane
AhUGT85A	arahy.Tifrunner.gnm2.ann1.PAGN6T.1	M	A07	5622058	5625540	-	5.69	54.7652	488	Cytoplasmic
AhUGT86	arahy.Tifrunner.gnm2.ann1.03Q7VJ.1	H	A07	11287059	11299632	-	8.3	57.7529	513	Plasma Membrane
AhUGT87A	arahy.Tifrunner.gnm2.ann1.0U2YQ3.1	D	A07	14784378	14786687	+	6.21	55.4078	487	Cytoplasmic
AhUGT88A	arahy.Tifrunner.gnm2.ann1.7WR3XG.1	J	A07	21277889	21281661	-	6.7	52.7019	466	Cytoplasmic
AhUGT89A	arahy.Tifrunner.gnm2.ann1.W4418Q.1	J	A07	21349420	21352592	-	4.96	51.757	461	Plasma Membrane
AhUGT90	arahy.Tifrunner.gnm2.ann1.29SC29.2	E	A07	28550481	28553158	+	5.83	54.0108	483	Plasma Membrane
AhUGT91	arahy.Tifrunner.gnm2.ann1.WKYY9F.1	E	A07	28553666	28556799	+	5.53	64.9857	580	Plasma Membrane
AhUGT92A	arahy.Tifrunner.gnm2.ann1.92DGJ8.1	G	A07	59518768	59521603	+	5.67	54.7764	490	Cytoplasmic
AhUGT93	arahy.Tifrunner.gnm2.ann1.P7V0GM.1	G	A08	13199056	13201672	-	4.76	54.9112	487	Cytoplasmic
AhUGT94	arahy.Tifrunner.gnm2.ann1.N9GJM6.1	A	A08	35803642	35810457	+	6.56	45.3216	403	Cytoplasmic
AhUGT95A	arahy.Tifrunner.gnm2.ann1.6J67DK.1	A	A08	35820413	35821813	+	6.09	52.9305	466	Cytoplasmic
AhUGT96	arahy.Tifrunner.gnm2.ann1.AET6CC.1	A	A08	35826412	35827794	+	7.09	51.376	460	Cytoplasmic
AhUGT97	arahy.Tifrunner.gnm2.ann1.BAHA0A.1	A	A08	35848635	35850017	+	7.33	51.2417	460	Cytoplasmic
AhUGT98	arahy.Tifrunner.gnm2.ann1.G9PGUE.1	E	A08	44281528	44285157	+	6.84	61.3178	551	Cytoplasmic
AhUGT99	arahy.Tifrunner.gnm2.ann1.H76PA9.1	E	A08	46166295	46170465	-	5.57	90.1534	808	Plasma Membrane
AhUGT100	arahy.Tifrunner.gnm2.ann1.V8VI2N.1	E	A08	46196356	46200354	-	7.1	60.7035	539	Cytoplasmic
AhUGT101A	arahy.Tifrunner.gnm2.ann1.Q2DHS0.1	A	A09	104175973	104180071	+	6.68	53.1957	468	Extracellular
AhUGT102	arahy.Tifrunner.gnm2.ann1.MW5AHK.1	E	A10	1619897	1621261	-	6.71	50.6485	454	Cytoplasmic
AhUGT103A	arahy.Tifrunner.gnm2.ann1.5PJB70.1	F	A10	4787430	4789136	-	6.84	48.9742	444	Extracellular
AhUGT104A	arahy.Tifrunner.gnm2.ann1.ENPL6H.1	G	A10	5169493	5171095	-	6.3	55.4183	494	Extracellular
AhUGT105A	arahy.Tifrunner.gnm2.ann1.AX22IR.1	A	A10	5641958	5643394	-	7.2	53.9989	478	Cytoplasmic
AhUGT106	arahy.Tifrunner.gnm2.ann1.4N1DCM.1	A	A10	5644832	5646631	-	5.79	60.4236	536	Cytoplasmic
AhUGT107	arahy.Tifrunner.gnm2.ann1.6BPU6D.1	G	A10	11902491	11905412	+	5.67	53.051	466	Cytoplasmic
AhUGT108A	arahy.Tifrunner.gnm2.ann1.S8G8YG.1	H	A10	27920007	27922554	-	6.1	51.3355	461	Chloroplast
AhUGT109A	arahy.Tifrunner.gnm2.ann1.V16S4V.1	H	A10	27979994	27982937	-	6.09	50.4777	450	Chloroplast
AhUGT110	arahy.Tifrunner.gnm2.ann1.779HWZ.1	B	A10	104292612	104295208	-	6.87	54.0805	489	Chloroplast
AhUGT111A	arahy.Tifrunner.gnm2.ann1.4BM18T.1	D	A10	108699930	108701402	+	5.85	55.8172	490	Cytoplasmic
AhUGT112	arahy.Tifrunner.gnm2.ann1.1J3CUB.1	D	A10	108705935	108708124	+	5.7	59.4522	526	Cytoplasmic
AhUGT113A	arahy.Tifrunner.gnm2.ann1.65UHA6.1	L	A10	109036784	109038490	-	5.63	49.7158	436	Cytoplasmic
AhUGT114A	arahy.Tifrunner.gnm2.ann1.2KLH73.1	I	A10	109819717	109822025	-	7.31	53.2932	478	Cytoplasmic
AhUGT115	arahy.Tifrunner.gnm2.ann1.IHD6K8.1	I	A10	109844891	109849164	-	7.93	50.9234	452	Extracellular
AhUGT116	arahy.Tifrunner.gnm2.ann1.MH5KD3.1	I	A10	109868121	109873577	-	7.01	50.1427	445	Cytoplasmic
AhUGT117A	arahy.Tifrunner.gnm2.ann1.JA6J2D.1	I	A10	109935183	109938358	-	6.83	51.9513	460	Extracellular
AhUGT118	arahy.Tifrunner.gnm2.ann1.EENF35.1	I	A10	109953295	109958257	-	4.96	51.7783	460	Cytoplasmic
AhUGT119	arahy.Tifrunner.gnm2.ann1.T86JB7.1	I	A10	109986675	109990170	-	5.17	74.9007	662	Cytoplasmic
AhUGT120	arahy.Tifrunner.gnm2.ann1.Q31TS8.1	I	A10	109998461	110001799	-	5.79	50.5147	455	Cytoplasmic
AhUGT121A	arahy.Tifrunner.gnm2.ann1.73GR1J.1	I	A10	110034579	110037317	-	6.01	50.6549	454	Cytoplasmic
AhUGT122A	arahy.Tifrunner.gnm2.ann1.L0QN5H.1	I	A10	110078825	110080940	+	4.87	51.6642	460	Cytoplasmic
AhUGT123A	arahy.Tifrunner.gnm2.ann1.2B7LY6.1	I	A10	110109148	110109984	+	6.16	31.853	278	Plasma Membrane
AhUGT124	arahy.Tifrunner.gnm2.ann1.FPT8AU.1	I	A10	110112222	110115058	+	5.88	50.5366	447	Cytoplasmic
AhUGT125A	arahy.Tifrunner.gnm2.ann1.C0VUU4.1	L	A10	110315178	110317879	-	5.32	53.0011	471	Cytoplasmic
AhUGT126	arahy.Tifrunner.gnm2.ann1.4JIJ99.1	J	B01	3827922	3833501	-	6.73	49.2953	439	Plasma Membrane
AhUGT2B	arahy.Tifrunner.gnm2.ann1.GL9F8W.1	J	B01	3835396	3838018	-	6.72	51.3908	453	Plasma Membrane
AhUGT1B	arahy.Tifrunner.gnm2.ann1.L8F1YU.1	J	B01	3839262	3842424	-	6.25	54.5992	487	Chloroplast
AhUGT5B	arahy.Tifrunner.gnm2.ann1.8F5UKX.1	L	B01	22554471	22556928	+	6.14	44.0268	396	Cytoplasmic
AhUGT11B1	arahy.Tifrunner.gnm2.ann1.J0SET5.1	A	B02	2393889	2395268	+	6.46	52.0396	459	Cytoplasmic
AhUGT127	arahy.Tifrunner.gnm2.ann1.51RKDV.2	A	B02	2441156	2443769	+	8.37	55.6119	486	Cytoplasmic
AhUGT128	arahy.Tifrunner.gnm2.ann1.MD2VAR.1	A	B02	2445139	2446533	+	5.76	52.0845	464	Cytoplasmic
AhUGT11B2	arahy.Tifrunner.gnm2.ann1.4H9MXG.1	A	B02	2516663	2518042	-	6.51	51.9886	459	Plasma Membrane
AhUGT129	arahy.Tifrunner.gnm2.ann1.5EGK5L.1	A	B02	2524191	2525603	-	6.46	53.6595	470	Plasma Membrane
AhUGT11B3	arahy.Tifrunner.gnm2.ann1.R7GC1L.1	A	B02	2577079	2578458	-	6.37	52.0866	459	Plasma Membrane
AhUGT12B	arahy.Tifrunner.gnm2.ann1.B60I9T.1	E	B02	4150739	4152130	+	5.95	50.7795	463	Cytoplasmic
AhUGT13B	arahy.Tifrunner.gnm2.ann1.AU62Q4.1	E	B02	4160114	4161556	-	7.46	53.7978	480	Cytoplasmic
AhUGT14B	arahy.Tifrunner.gnm2.ann1.S3ZP24.1	D	B02	7312769	7314945	-	6.36	53.8546	480	Cytoplasmic
AhUGT130	arahy.Tifrunner.gnm2.ann1.F7YVJA.1	E	B02	8948063	8952366	-	8.72	30.0863	270	Plasma Membrane
AhUGT131	arahy.Tifrunner.gnm2.ann1.ZP6YP2.1	E	B02	8996877	8998953	-	6.17	55.7364	499	Cytoplasmic
AhUGT132	arahy.Tifrunner.gnm2.ann1.EASN3F.1	E	B02	9017011	9019028	-	5.18	50.6355	458	Cytoplasmic
AhUGT16B	arahy.Tifrunner.gnm2.ann1.66J229.1	E	B02	9069719	9072467	-	6.2	55.5952	497	Cytoplasmic
AhUGT133	arahy.Tifrunner.gnm2.ann1.S3RVS3.1	E	B02	9225191	9226705	+	5.7	56.206	504	Nuclear
AhUGT18B	arahy.Tifrunner.gnm2.ann1.12G0NV.1	E	B02	9379146	9380651	+	5.97	55.6512	501	Cytoplasmic
AhUGT19B	arahy.Tifrunner.gnm2.ann1.FTX6XU.1	E	B02	9391082	9392527	+	6.95	52.9495	481	Plasma Membrane
AhUGT20B	arahy.Tifrunner.gnm2.ann1.KWZA4D.1	E	B02	9432673	9434133	+	5.79	53.7052	486	Cytoplasmic
AhUGT134	arahy.Tifrunner.gnm2.ann1.73JZAC.1	G	B02	23881316	23883473	-	6.24	37.5678	333	Plasma Membrane
AhUGT135	arahy.Tifrunner.gnm2.ann1.M3L8KX.1	E	B02	109519266	109520735	+	6.16	54.5718	489	Cytoplasmic
AhUGT22B	arahy.Tifrunner.gnm2.ann1.5AE9TD.1	E	B02	109521619	109527196	+	6.7	58.4397	523	Plasma Membrane
AhUGT23B	arahy.Tifrunner.gnm2.ann1.A38ZG2.1	D	B02	119694826	119696310	-	6.74	55.7473	494	Plasma Membrane
AhUGT24B	arahy.Tifrunner.gnm2.ann1.XH8VJW.1	D	B02	119700108	119701640	-	5.73	57.5078	510	Cytoplasmic
AhUGT25B	arahy.Tifrunner.gnm2.ann1.PW95F2.1	D	B02	119704304	119705761	-	6.04	55.0377	485	Extracellular
AhUGT136	arahy.Tifrunner.gnm2.ann1.EM1IWQ.1	L	B03	998642	1001076	-	7.13	65.2547	585	Plasma Membrane
AhUGT137	arahy.Tifrunner.gnm2.ann1.12FNT9.1	L	B03	1030340	1031755	-	5.25	52.7708	471	Chloroplast
AhUGT138	arahy.Tifrunner.gnm2.ann1.0V3EF3.1	L	B03	1041540	1043476	-	5.29	57.3622	504	Cytoplasmic
AhUGT139	arahy.Tifrunner.gnm2.ann1.XXH2X2.1	L	B03	1047095	1048555	-	5.2	55.0897	486	Cytoplasmic
AhUGT140	arahy.Tifrunner.gnm2.ann1.I93J7P.1	L	B03	1065730	1068679	-	7.62	70.1513	613	Cytoplasmic
AhUGT26B	arahy.Tifrunner.gnm2.ann1.72QZIF.1	K	B03	2993777	2997080	+	7.18	53.4342	479	Plasma Membrane
AhUGT141	arahy.Tifrunner.gnm2.ann1.GKU359.1	K	B03	3009260	3011557	+	5.58	30.0654	269	Plasma Membrane
AhUGT28B	arahy.Tifrunner.gnm2.ann1.YA703N.1	K	B03	3012334	3015106	+	6.77	33.5223	302	Plasma Membrane
AhUGT142	arahy.Tifrunner.gnm2.ann1.GBEE9Q.1	H	B03	5565379	5568237	+	7.33	54.8209	484	Plasma Membrane
AhUGT31B	arahy.Tifrunner.gnm2.ann1.FWE8VM.1	B	B03	5817897	5819324	+	6.46	51.9411	475	Plasma Membrane
AhUGT33B	arahy.Tifrunner.gnm2.ann1.A9VDNP.1	D	B03	35105393	35107487	-	6.05	53.7145	479	Cytoplasmic
AhUGT143	arahy.Tifrunner.gnm2.ann1.J1RKTU.1	L	B03	139241464	139243734	+	6.6	47.0421	418	Plasma Membrane
AhUGT35B	arahy.Tifrunner.gnm2.ann1.AU90AL.1	G	B03	140442678	140444697	-	6.82	55.2451	487	Cytoplasmic
AhUGT144	arahy.Tifrunner.gnm2.ann1.F9SXFF.1	L	B03	144725781	144727280	+	5.09	56.1687	499	Cytoplasmic
AhUGT145	arahy.Tifrunner.gnm2.ann1.GQD7YX.1	L	B03	144733280	144736488	+	5.31	63.6714	566	Cytoplasmic
AhUGT146	arahy.Tifrunner.gnm2.ann1.686ZKJ.1	L	B03	144742311	144743771	+	5.13	55.5312	486	Cytoplasmic
AhUGT147	arahy.Tifrunner.gnm2.ann1.IZ6UVZ.1	G	B04	128105339	128106267	+	5.9	31.8964	280	Extracellular
AhUGT36B	arahy.Tifrunner.gnm2.ann1.3MB22H.1	L	B04	134208156	134211995	-	5.71	52.0964	457	Cytoplasmic
AhUGT37B	arahy.Tifrunner.gnm2.ann1.6L7Z57.1	L	B04	134241483	134244888	+	6.78	56.1464	493	Cytoplasmic
AhUGT38B	arahy.Tifrunner.gnm2.ann1.409VMA.1	L	B04	134291568	134296235	-	5.7	50.3466	449	Cytoplasmic
AhUGT148	arahy.Tifrunner.gnm2.ann1.NX266H.1	L	B04	134305060	134308528	-	6.06	50.7142	452	Cytoplasmic
AhUGT41B	arahy.Tifrunner.gnm2.ann1.KNK9T9.1	L	B04	134334741	134337859	-	5.16	53.1689	471	Cytoplasmic
AhUGT149	arahy.Tifrunner.gnm2.ann1.1V2M7B.1	L	B04	134347069	134352326	-	6.16	53.9057	467	Cytoplasmic
AhUGT150	arahy.Tifrunner.gnm2.ann1.LGK5XY.1	A	B04	136109576	136110964	+	5.59	52.5491	462	Cytoplasmic
AhUGT151	arahy.Tifrunner.gnm2.ann1.ICJP4F.1	A	B04	136120898	136122933	+	6.18	36.3153	317	Nuclear
AhUGT152	arahy.Tifrunner.gnm2.ann1.W7ULQG.1	E	B04	137590698	137592107	+	6.19	51.9675	469	Plasma Membrane
AhUGT153	arahy.Tifrunner.gnm2.ann1.KQ3B15.1	E	B04	137598199	137599632	+	6.3	52.504	477	Cytoplasmic
AhUGT154	arahy.Tifrunner.gnm2.ann1.UP4NHJ.1	I	B04	138248966	138251384	-	6.19	52.8263	469	Cytoplasmic
AhUGT49B	arahy.Tifrunner.gnm2.ann1.RJP84F.1	I	B04	138253961	138255547	-	5.48	51.9965	458	Cytoplasmic
AhUGT155	arahy.Tifrunner.gnm2.ann1.NCUM9D.1	I	B04	138259996	138262511	-	7.26	47.3927	421	Cytoplasmic
AhUGT156	arahy.Tifrunner.gnm2.ann1.NI3BPV.1	I	B04	138315420	138316211	-	6.86	30.4462	263	Cytoplasmic
AhUGT52B	arahy.Tifrunner.gnm2.ann1.VBG6VY.1	I	B04	138321531	138324284	-	5.83	52.0421	463	Cytoplasmic
AhUGT53B	arahy.Tifrunner.gnm2.ann1.K9YU9F.1	I	B04	138334329	138336229	-	6.24	51.1234	453	Cytoplasmic
AhUGT157	arahy.Tifrunner.gnm2.ann1.12746V.1	I	B04	138336625	138338878	-	6.15	50.6887	449	Cytoplasmic
AhUGT54B	arahy.Tifrunner.gnm2.ann1.E5EEMB.1	I	B04	138346810	138349278	-	6.06	51.4254	454	Cytoplasmic
AhUGT55B	arahy.Tifrunner.gnm2.ann1.TW2SCU.1	I	B04	138386790	138390259	-	6.32	50.902	450	Cytoplasmic
AhUGT158	arahy.Tifrunner.gnm2.ann1.Y4PC7W.1	I	B04	138392023	138395325	-	6.57	47.1522	421	Extracellular
AhUGT58B	arahy.Tifrunner.gnm2.ann1.VZK86E.1	I	B04	138422538	138429630	-	6.29	101.337	903	Cytoplasmic
AhUGT60B	arahy.Tifrunner.gnm2.ann1.204G50.1	I	B04	138433056	138435667	-	6.97	51.2698	454	Cytoplasmic
AhUGT62B	arahy.Tifrunner.gnm2.ann1.6MFS5J.1	P	B05	439836	449332	-	6.31	101.322	901	Plasma Membrane
AhUGT63B	arahy.Tifrunner.gnm2.ann1.K7H1JC.1	P	B05	452678	458971	-	6.17	53.7019	476	Mitochondrial
AhUGT64B	arahy.Tifrunner.gnm2.ann1.J9YHEP.1	A	B05	1988314	1989816	+	7.04	55.358	500	Mitochondrial
AhUGT65B1	arahy.Tifrunner.gnm2.ann1.QL5SEX.1	D	B05	7794776	7798314	-	7.72	81.9614	741	Mitochondrial
AhUGT65B2	arahy.Tifrunner.gnm2.ann1.T1WRD7.1	D	B05	7815501	7818082	-	6.17	55.8887	502	Cytoplasmic
AhUGT66B	arahy.Tifrunner.gnm2.ann1.I0F9MV.1	D	B05	7830065	7831588	-	6.77	57.0449	507	Chloroplast
AhUGT67B1	arahy.Tifrunner.gnm2.ann1.800HVB.1	E	B05	10252008	10255271	+	5.99	53.287	482	Cytoplasmic
AhUGT67B2	arahy.Tifrunner.gnm2.ann1.LZJ6IV.1	E	B05	10266848	10274860	+	5.99	53.2659	482	Cytoplasmic
AhUGT68B	arahy.Tifrunner.gnm2.ann1.IAPX52.1	L	B05	28754285	28757244	-	6.38	51.769	464	Cytoplasmic
AhUGT70B	arahy.Tifrunner.gnm2.ann1.FJGZ6C.1	B	B05	103142859	103144751	-	8.18	53.7347	485	Mitochondrial
AhUGT71B	arahy.Tifrunner.gnm2.ann1.LM1Q4V.1	L	B05	129941676	129946291	+	6.51	47.9197	436	Chloroplast
AhUGT159	arahy.Tifrunner.gnm2.ann1.PL71TD.1	G	B05	144266311	144267274	-	6.39	33.0829	288	Lysosomal
AhUGT160	arahy.Tifrunner.gnm2.ann1.YPZ0ZF.1	E	B05	158897274	158898653	-	6.57	51.3035	459	Plasma Membrane
AhUGT161	arahy.Tifrunner.gnm2.ann1.B8YTYR.1	E	B05	158908571	158909881	-	8.37	48.012	436	Chloroplast
AhUGT162	arahy.Tifrunner.gnm2.ann1.BDKN1M.1	O	B06	8342981	8344459	+	7.12	55.4719	492	Mitochondrial
AhUGT75B	arahy.Tifrunner.gnm2.ann1.Y78N6H.1	D	B06	62664168	62667087	-	5.93	56.1637	496	Cytoplasmic
AhUGT163	arahy.Tifrunner.gnm2.ann1.IMFS2H.1	D	B06	136980666	136983267	+	6.04	57.1917	502	Cytoplasmic
AhUGT77B	arahy.Tifrunner.gnm2.ann1.7JR345.1	D	B06	136984450	136985928	+	5.84	55.6722	492	Cytoplasmic
AhUGT164	arahy.Tifrunner.gnm2.ann1.A0XZP2.1	G	B06	145988094	145990490	+	5.2	54.2926	483	Cytoplasmic
AhUGT165	arahy.Tifrunner.gnm2.ann1.6H4NJX.1	G	B06	146001299	146004244	+	6.57	55.155	490	Cytoplasmic
AhUGT166	arahy.Tifrunner.gnm2.ann1.XMFH5N.1	G	B06	146028388	146033011	+	6.37	55.3249	490	Cytoplasmic
AhUGT81B	arahy.Tifrunner.gnm2.ann1.HSG3KH.1	E	B06	150627778	150630581	+	7.85	49.8603	446	Extracellular
AhUGT82B	arahy.Tifrunner.gnm2.ann1.XA27J7.1	N	B07	465388	468901	+	8.17	49.4027	443	Plasma Membrane
AhUGT83B	arahy.Tifrunner.gnm2.ann1.I97S71.1	E	B07	511858	513306	+	6.31	54.1193	482	Plasma Membrane
AhUGT84B	arahy.Tifrunner.gnm2.ann1.KINP4N.1	M	B07	6072504	6074134	-	6.57	55.5062	499	Plasma Membrane
AhUGT85B	arahy.Tifrunner.gnm2.ann1.28WAQV.1	M	B07	6075229	6077912	-	5.7	54.9726	488	Cytoplasmic
AhUGT167	arahy.Tifrunner.gnm2.ann1.I1MYW0.1	H	B07	12177637	12184867	-	6.64	53.0665	471	Plasma Membrane
AhUGT87B	arahy.Tifrunner.gnm2.ann1.E3VS3U.1	D	B07	17340878	17343332	+	5.82	55.4629	487	Cytoplasmic
AhUGT88B	arahy.Tifrunner.gnm2.ann1.A8YQ06.1	J	B07	24974661	24977519	-	6.84	52.758	466	Chloroplast
AhUGT89B	arahy.Tifrunner.gnm2.ann1.U8GU7U.1	J	B07	25033112	25036251	-	5.02	51.3785	461	Plasma Membrane
AhUGT168	arahy.Tifrunner.gnm2.ann1.8Z5VIY.1	E	B07	28791551	28792945	-	5.45	51.7974	464	Cytoplasmic
AhUGT169	arahy.Tifrunner.gnm2.ann1.GYU2ZH.1	E	B07	28800341	28804276	-	6.51	76.5659	688	Cytoplasmic
AhUGT92B	arahy.Tifrunner.gnm2.ann1.MWT26D.1	G	B07	74607977	74610763	-	5.5	54.7924	490	Cytoplasmic
AhUGT170	arahy.Tifrunner.gnm2.ann1.JM0Y8L.1	G	B07	121628046	121629522	+	5.11	43.7317	391	Plasma Membrane
AhUGT171	arahy.Tifrunner.gnm2.ann1.EPHP86.1	G	B07	129265705	129268122	-	5.08	46.9113	415	Cytoplasmic
AhUGT172	arahy.Tifrunner.gnm2.ann1.WRGL83.1	M	B08	2721576	2723325	-	6.58	50.2524	448	Plasma Membrane
AhUGT173	arahy.Tifrunner.gnm2.ann1.47XF8M.1	D	B08	14528558	14533141	-	4.96	45.2988	390	Cytoplasmic
AhUGT174	arahy.Tifrunner.gnm2.ann1.6S731K.1	A	B08	14929412	14932003	+	7.13	61.1326	549	Plasma Membrane
AhUGT95B	arahy.Tifrunner.gnm2.ann1.VP1WFQ.1	A	B08	14934717	14936117	+	6.41	52.8826	466	Cytoplasmic
AhUGT175	arahy.Tifrunner.gnm2.ann1.UQ8ZGB.1	E	B08	124122787	124124721	+	7.24	48.5066	439	Chloroplast
AhUGT176	arahy.Tifrunner.gnm2.ann1.E7XD18.2	E	B09	343056	344488	+	6.66	51.4926	464	Mitochondrial
AhUGT73B	arahy.Tifrunner.gnm2.ann1.2LDC6J.1	L	B09	743060	745705	-	5.1	52.903	469	Cytoplasmic
AhUGT101B	arahy.Tifrunner.gnm2.ann1.2U0JEX.1	A	B09	135975059	135978904	+	6.57	53.2698	468	Cytoplasmic
AhUGT177	arahy.Tifrunner.gnm2.ann1.DD2CKV.1	E	B10	3705669	3707003	-	6.23	49.6674	444	Cytoplasmic
AhUGT178	arahy.Tifrunner.gnm2.ann1.BNFJ8I.1	A	B10	4069357	4070733	-	6.57	51.3741	458	Plasma Membrane
AhUGT103B	arahy.Tifrunner.gnm2.ann1.31BJ59.1	F	B10	9601796	9604680	-	8.78	70.9424	645	Chloroplast
AhUGT104B	arahy.Tifrunner.gnm2.ann1.0NY1RD.1	G	B10	10147302	10148905	-	6.46	55.3833	494	Extracellular
AhUGT105B	arahy.Tifrunner.gnm2.ann1.9RF0MR.1	A	B10	10760541	10761971	-	6.63	53.9517	476	Cytoplasmic
AhUGT179	arahy.Tifrunner.gnm2.ann1.Y6LS2L.1	G	B10	18974672	18977259	+	5.69	55.2216	487	Cytoplasmic
AhUGT180	arahy.Tifrunner.gnm2.ann1.UAMK34.1	A	B10	24162702	24164177	-	6.58	55.699	491	Chloroplast
AhUGT181	arahy.Tifrunner.gnm2.ann1.ES3MZU.1	A	B10	24171192	24172592	-	5.55	53.3858	466	Cytoplasmic
AhUGT108B	arahy.Tifrunner.gnm2.ann1.4ZV927.1	H	B10	42093653	42096106	-	6.06	51.1452	460	Chloroplast
AhUGT109B	arahy.Tifrunner.gnm2.ann1.1KTY7R.1	H	B10	42119757	42122422	-	6.2	50.4896	450	Chloroplast
AhUGT182	arahy.Tifrunner.gnm2.ann1.663RID.1	D	B10	57078406	57079860	+	5.28	54.399	484	Cytoplasmic
AhUGT183	arahy.Tifrunner.gnm2.ann1.6I0P10.1	D	B10	134081673	134087820	+	5.72	56.5671	498	Cytoplasmic
AhUGT111B	arahy.Tifrunner.gnm2.ann1.G6UPN1.1	D	B10	134120261	134121733	+	6.01	55.7561	490	Cytoplasmic
AhUGT184	arahy.Tifrunner.gnm2.ann1.19D06Z.1	D	B10	134129933	134132155	+	6.88	61.8561	546	Cytoplasmic
AhUGT113B	arahy.Tifrunner.gnm2.ann1.7E7EIT.1	L	B10	134700839	134702661	-	5.8	52.4919	461	Cytoplasmic
AhUGT114B	arahy.Tifrunner.gnm2.ann1.DRIB0U.1	I	B10	135761709	135764153	-	6.32	51.1845	460	Cytoplasmic
AhUGT185	arahy.Tifrunner.gnm2.ann1.0KX0W6.1	I	B10	135772339	135775492	-	7.84	50.9326	452	Extracellular
AhUGT186	arahy.Tifrunner.gnm2.ann1.7N3YT7.1	I	B10	135784396	135785900	-	6.15	30.6769	270	Extracellular
AhUGT187	arahy.Tifrunner.gnm2.ann1.HZY4ZN.1	I	B10	135813319	135816854	-	7.82	59.9675	534	Nuclear
AhUGT188	arahy.Tifrunner.gnm2.ann1.YT1TR2.1	I	B10	135833387	135836922	-	7.82	59.9675	534	Nuclear
AhUGT189	arahy.Tifrunner.gnm2.ann1.S6ID14.1	I	B10	135854169	135859481	-	6.37	52.0944	460	Extracellular
AhUGT117B	arahy.Tifrunner.gnm2.ann1.AR931D.1	I	B10	136089439	136092503	-	6.88	51.9614	460	Extracellular
AhUGT190	arahy.Tifrunner.gnm2.ann1.H390AU.1	I	B10	136140128	136144195	-	4.83	41.976	368	Cytoplasmic
AhUGT191	arahy.Tifrunner.gnm2.ann1.06R3M2.2	I	B10	136190275	136192590	-	4.66	34.6556	305	Cytoplasmic
AhUGT192	arahy.Tifrunner.gnm2.ann1.MQBX15.1	I	B10	136196322	136197146	-	4.88	31.0242	274	Cytoplasmic
AhUGT121B	arahy.Tifrunner.gnm2.ann1.7331QQ.1	I	B10	136257792	136260641	-	5.62	50.5938	454	Cytoplasmic
AhUGT193	arahy.Tifrunner.gnm2.ann1.K2G7T7.1	I	B10	136266838	136267740	-	6.61	30.9822	271	Extracellular
AhUGT122B	arahy.Tifrunner.gnm2.ann1.W1N7QF.1	I	B10	136301545	136304170	+	5.24	51.6714	460	Cytoplasmic
AhUGT123B	arahy.Tifrunner.gnm2.ann1.CH5SI4.1	I	B10	136349848	136353549	+	5.46	48.9818	432	Plasma Membrane
AhUGT194	arahy.Tifrunner.gnm2.ann1.PJFM9Q.1	I	B10	136355383	136358765	+	6.32	50.0071	444	Cytoplasmic
AhUGT125B	arahy.Tifrunner.gnm2.ann1.ENIS4M.1	L	B10	136701772	136704873	-	5.76	53.0754	472	Cytoplasmic
AhUGT195	arahy.Tifrunner.gnm2.ann1.5MLS64.1	I	scaffold_194	4138	7291	-	7.84	50.9326	452	Extracellular
AhUGT196	arahy.Tifrunner.gnm2.ann1.NT2FU1.1	I	scaffold_194	16893	17723	-	6.5	31.6711	276	Extracellular

## Sheet: S3
Table S3. Functionally characterized UGTs from other plant species.
Group	Gene	ID	Species
A	AtUGT91A1	AT2G22590	Arabidopsis
A	AtUGT79B2	AT4G27560	Arabidopsis
A	AtUGT79B3	AT4G27570	Arabidopsis
B	AtUGT89C1	AT1G06000	Arabidopsis
C	AtUGT90A1	AT2G16890	Arabidopsis
D	AtUGT73B3	AT4G34131	Arabidopsis
D	AtUGT73B5	AT2G15480	Arabidopsis
D	AtUGT73C5	AT2G36800	Arabidopsis
D	AtUGT73C6	AT2G36790	Arabidopsis
E	AtUGT71B6	AT3G21780	Arabidopsis
E	AtUGT72B1	AT4G01070	Arabidopsis
E	AtUGT72E3	AT5G26310	Arabidopsis
F	AtUGT78D3	AT5G17030	Arabidopsis
F	AtUGT78D1	AT1G30530	Arabidopsis
F	AtUGT78D2	AT5G17050	Arabidopsis
G	AtUGT85A5	AT1G22370	Arabidopsis
G	AtUGT85A1	AT1G22400	Arabidopsis
H	AtUGT76C1	AT5G05870	Arabidopsis
H	AtUGT76C2	AT5G05860	Arabidopsis
I	AtUGT83A1	AT3G02100	Arabidopsis
I	MdUGT83L3	MD09G1064900	Malus domestica
J	AtUGT87A2	AT2G30140	Arabidopsis
K	AtUGT86A1	AT2G36970	Arabidopsis
L	AtUGT75D1	AT4G15550	Arabidopsis
L	AtUGT75B1	AT1G05560	Arabidopsis
L	AtUGT74E2	AT1G05680	Arabidopsis
M	AtUGT92A1	AT5G12890	Arabidopsis
N	AtUGT82A1	AT3G22250	Arabidopsis
O	GRMZM2G075387	LOC103647914	Zea mays
O	Prupe.7G055200	LOC18771083	Prunus persica
P	GRMZM5G834303	LOC100282611	Zea mays
P	Prupe.6G265900	LOC18774646	Prunus persica

## Sheet:  S4
Table S4. The number of UGTs identified for each phylogenetic group in different plant species. *gymnosperm-divergent groups (G-DVs) *free-sporing plant divergent groups (FS-DVs) *Outgroup (OG)
Phylogenetic group(s)	A	B	C	D	E	F	G	H	I	J	K	L	M	N	O	P	Q	R	G-DV	FS-DV	OG	Total	References
Arachis hypogaea	34	5	0	31	46	3	21	8	53	10	7	36	5	2	2	4	0	0	0	0	0	267	This study
Chlamydomonas reinhardtii	0	0	0	0	0	0	0	0	0	0	0	0	0	0	0	0	0	0	0	0	1	1	Wilson and Tian, 2019
Arabidopsis thaliana	14	4	4	13	25	4	7	21	1	2	2	18	1	1	0	0	0	0	0	0	6	123
Ginkgo biloba	17	3	0	0	9	1	4	0	0	2	14	12	10	0	6	0	1	0	43	0	7	129
Oryza sativa	15	4	7	20	36	2	19	7	6	3	1	21	8	2	6	6	0	3	0	0	16	182
Vitis vinifera	7	1	0	3	14	6	5	2	6	4	2	9	1	1	0	3	3	0	0	0	14	81
Medicago truncatula	30	4	0	55	58	2	39	4	5	9	0	33	2	1	3	3	1	3	0	0	20	272
Citrus sinensis	8	1	1	19	22	2	7	14	12	2	2	10	8	1	1	8	1	2	0	0	12	133

## Sheet: S5
Table S5. The relative expansion and contraction ratio of UGT group in different plants. *gymnosperm-divergent groups (G-DVs) *free-sporing plant divergent groups (FS-DVs) *Outgroup (OG)
Phylogenetic group(s)	A	B	C	D	E	F	G	H	I	J	K	L	M	N	O	P	Q	R	G-DV	FS-DV	OG	UGTs/Mb	UGTs/ 1000 genes
Arachis hypogaea	0.966292	0.805243	0	2.02022	2.46941	1.44944	2.53652	2.48689	8.63483	2.41573	0.241573	1.44944	0.241573	0.389513	0.161049	0.386517	0	0	0	0	0	0.105118	4.01
Chlamydomonas reinhardtii	0	0	0	0	0	0	0	0	0	0	0	0	0	0	0	0	0	0	0	0	1	0.01	0.06
Arabidopsis thaliana	0.86	1.4	1.98	1.84	2.91	4.19	1.84	14.17	0.35	1.05	0.15	1.57	0.1	0.42	0	0	0	0	0	0	0.05	0.91	4.44
Ginkgo biloba	1	1	0	0	1	1	1	0	0	1	1	1	1	0	1	0	1	0	1	0	0.05	0.01	3.08
Oryza sativa	0.62	0.93	2.31	1.89	2.8	1.4	3.33	3.16	1.42	1.05	0.05	1.23	0.56	0.57	0.7	0.54	0	0.99	0	0	0.09	0.39	4.34
Vitis vinifera	0.68	0.55	0	0.67	2.57	9.92	2.07	2.13	3.35	3.31	0.24	1.24	0.17	0.67	0	0.64	4.72	0	0	0	0.18	0.17	3.07
Medicago truncatula	0.84	0.63	0	3.52	3.06	0.95	4.62	1.22	0.8	2.13	0	1.3	0.09	0.19	0.24	0.18	0.47	0.67	0	0	0.07	0.54	4.72
Citrus sinensis	0.46	0.32	0.46	2.49	2.37	1.94	1.7	8.74	3.92	0.97	0.14	0.81	0.78	0.39	0.16	1	0.97	0.91	0	0	0.09	0.36	2.88

## Sheet: S6
Table S6. The Ka/Ks ratios for duplicated AhUGT genes in Arachis hypogaea.
Duplication	PeanutBase Locus Identifier	Chromosome	Gene name	Phylogenetic Group	PeanutBase Locus Identifier	Chromosome	Gene pair name	Phylogenetic Group	Ka	Ks	Ka/Ks	Million years ago (Mya)		Summary	Tandem Duplication		Segmental Duplication
Tandem Duplication	arahy.Tifrunner.gnm2.ann1.3JC75E.1	A01	AhUGT4	L	arahy.Tifrunner.gnm2.ann1.L4BQXH.1	A01	AhUGT5A	L	0.0644035	0.208608	0.308729	12.8453		Ka/Ks value	Count	Percentage	Count	Percentage
	arahy.Tifrunner.gnm2.ann1.0GKG8Y.1	A02	AhUGT19A	E	arahy.Tifrunner.gnm2.ann1.NXF1DB.1	A02	AhUGT20A	E	0.279118	0.811682	0.343876	49.9804		Less than 0.5	59	0.951613	77	0.777778
	arahy.Tifrunner.gnm2.ann1.A6RNTA.1	A02	AhUGT24A	D	arahy.Tifrunner.gnm2.ann1.AG0U27.1	A02	AhUGT25A	D	0.389077	1.28928	0.301779	79.3891		Greater than 0.5	2	0.0322581	14	0.141414
	arahy.Tifrunner.gnm2.ann1.E75ZZH.1	A02	AhUGT9	A	arahy.Tifrunner.gnm2.ann1.KS71V2.1	A02	AhUGT10	A	0.0709923	0.3899	0.182078	24.0086		Greater than 1.0	1	0.016129	2	0.020202
	arahy.Tifrunner.gnm2.ann1.QT2H54.1	A02	AhUGT12A	E	arahy.Tifrunner.gnm2.ann1.US1YZY.1	A02	AhUGT13A	E	0.196434	0.79956	0.245677	49.234		NaN	0	0	6	0.0606061
	arahy.Tifrunner.gnm2.ann1.59H3M1.1	A03	AhUGT26A	K	arahy.Tifrunner.gnm2.ann1.YZJ0EY.1	A03	AhUGT27	K	0.133359	0.684055	0.194953	42.1216		Total	62	1	99	1
	arahy.Tifrunner.gnm2.ann1.YZJ0EY.1	A03	AhUGT27	K	arahy.Tifrunner.gnm2.ann1.EMP69X.1	A03	AhUGT28A	K	0.190262	0.726364	0.261938	44.7269
	arahy.Tifrunner.gnm2.ann1.1JY57K.1	A04	AhUGT39	L	arahy.Tifrunner.gnm2.ann1.7TNK9R.1	A04	AhUGT40	L	0.0302136	0.0901986	0.334967	5.5541
	arahy.Tifrunner.gnm2.ann1.JU9RXL.1	A04	AhUGT50	I	arahy.Tifrunner.gnm2.ann1.1P299X.1	A04	AhUGT51	I	0.174372	0.605933	0.287775	37.3111
	arahy.Tifrunner.gnm2.ann1.R5P48D.1	A04	AhUGT55A	I	arahy.Tifrunner.gnm2.ann1.9U88P8.1	A04	AhUGT56	I	0.23589	0.739333	0.319057	45.5254
	arahy.Tifrunner.gnm2.ann1.A9SI2Z.1	A04	AhUGT45	A	arahy.Tifrunner.gnm2.ann1.EHH0JV.1	A04	AhUGT46	A	0.0507222	0.144914	0.350015	8.9233
	arahy.Tifrunner.gnm2.ann1.IQ9SDZ.1	A04	AhUGT44	A	arahy.Tifrunner.gnm2.ann1.A9SI2Z.1	A04	AhUGT45	A	0.175425	0.56838	0.308641	34.9988
	arahy.Tifrunner.gnm2.ann1.EHH0JV.1	A04	AhUGT46	A	arahy.Tifrunner.gnm2.ann1.S01ZUK.1	A04	AhUGT47	A	0.0439357	0.127929	0.343437	7.87743
	arahy.Tifrunner.gnm2.ann1.IY6VBP.1	A04	AhUGT57	I	arahy.Tifrunner.gnm2.ann1.HT9G48.1	A04	AhUGT58A	I	0.159791	0.500304	0.319389	30.8069
	arahy.Tifrunner.gnm2.ann1.HT9G48.1	A04	AhUGT58A	I	arahy.Tifrunner.gnm2.ann1.L0ZIY2.1	A04	AhUGT59	I	0.183582	0.521844	0.351794	32.1333
	arahy.Tifrunner.gnm2.ann1.I8VGC7.1	A04	AhUGT43	A	arahy.Tifrunner.gnm2.ann1.IQ9SDZ.1	A04	AhUGT44	A	0.145097	0.339795	0.427014	20.9234
	arahy.Tifrunner.gnm2.ann1.L0ZIY2.1	A04	AhUGT59	I	arahy.Tifrunner.gnm2.ann1.MG09JY.1	A04	AhUGT60A	I	0.123868	0.352413	0.351487	21.7003
	arahy.Tifrunner.gnm2.ann1.353GAL.1	A05	AhUGT65A	D	arahy.Tifrunner.gnm2.ann1.UF7VZS.1	A05	AhUGT66A	D	0.275276	1.428	0.19277	87.9309
	arahy.Tifrunner.gnm2.ann1.G302UQ.1	A05	AhUGT62A	P	arahy.Tifrunner.gnm2.ann1.Z0W8F3.1	A05	AhUGT63A	P	0.0731559	0.271905	0.269049	16.7429
	arahy.Tifrunner.gnm2.ann1.0AZ5VJ.1	A06	AhUGT78	G	arahy.Tifrunner.gnm2.ann1.54ALND.1	A06	AhUGT79	G	0.132484	0.504519	0.262594	31.0665
	arahy.Tifrunner.gnm2.ann1.54ALND.1	A06	AhUGT79	G	arahy.Tifrunner.gnm2.ann1.K8NQ3M.1	A06	AhUGT80	G	0.13034	0.443991	0.293566	27.3393
	arahy.Tifrunner.gnm2.ann1.1LFA9Y.1	A07	AhUGT84A	M	arahy.Tifrunner.gnm2.ann1.PAGN6T.1	A07	AhUGT85A	M	0.189736	0.570488	0.332585	35.1286
	arahy.Tifrunner.gnm2.ann1.6J67DK.1	A08	AhUGT95A	A	arahy.Tifrunner.gnm2.ann1.AET6CC.1	A08	AhUGT96	A	0.217296	0.805858	0.269646	49.6218
	arahy.Tifrunner.gnm2.ann1.N9GJM6.1	A08	AhUGT94	A	arahy.Tifrunner.gnm2.ann1.6J67DK.1	A08	AhUGT95A	A	0.142322	0.549381	0.259058	33.8289
	arahy.Tifrunner.gnm2.ann1.AET6CC.1	A08	AhUGT96	A	arahy.Tifrunner.gnm2.ann1.BAHA0A.1	A08	AhUGT97	A	0.0593201	0.200442	0.295946	12.3425
	arahy.Tifrunner.gnm2.ann1.4BM18T.1	A10	AhUGT111A	D	arahy.Tifrunner.gnm2.ann1.1J3CUB.1	A10	AhUGT112	D	0.105223	0.438944	0.23972	27.0286
	arahy.Tifrunner.gnm2.ann1.AX22IR.1	A10	AhUGT105A	A	arahy.Tifrunner.gnm2.ann1.4N1DCM.1	A10	AhUGT106	A	0.339355	1.21882	0.27843	75.0505
	arahy.Tifrunner.gnm2.ann1.EENF35.1	A10	AhUGT118	I	arahy.Tifrunner.gnm2.ann1.T86JB7.1	A10	AhUGT119	I	0.0365059	0.0469719	0.777186	2.89236
	arahy.Tifrunner.gnm2.ann1.GL9F8W.1	B01	AhUGT2B	J	arahy.Tifrunner.gnm2.ann1.L8F1YU.1	B01	AhUGT1B	J	0.42438	2.14405	0.197934	132.023
	arahy.Tifrunner.gnm2.ann1.4H9MXG.1	B02	AhUGT11B2	A	arahy.Tifrunner.gnm2.ann1.5EGK5L.1	B02	AhUGT129	A	0.0482481	0.17534	0.275169	10.7968
	arahy.Tifrunner.gnm2.ann1.M3L8KX.1	B02	AhUGT135	E	arahy.Tifrunner.gnm2.ann1.5AE9TD.1	B02	AhUGT22B	E	0.262338	0.675197	0.388536	41.5762
	arahy.Tifrunner.gnm2.ann1.B60I9T.1	B02	AhUGT12B	E	arahy.Tifrunner.gnm2.ann1.AU62Q4.1	B02	AhUGT13B	E	0.192857	0.783694	0.246087	48.257
	arahy.Tifrunner.gnm2.ann1.ZP6YP2.1	B02	AhUGT131	E	arahy.Tifrunner.gnm2.ann1.EASN3F.1	B02	AhUGT132	E	0.167033	0.346495	0.482067	21.3359
	arahy.Tifrunner.gnm2.ann1.XH8VJW.1	B02	AhUGT24B	D	arahy.Tifrunner.gnm2.ann1.PW95F2.1	B02	AhUGT25B	D	0.389077	1.28928	0.301779	79.3891
	arahy.Tifrunner.gnm2.ann1.0V3EF3.1	B03	AhUGT138	L	arahy.Tifrunner.gnm2.ann1.XXH2X2.1	B03	AhUGT139	L	0.0416133	0.164692	0.252673	10.1412
	arahy.Tifrunner.gnm2.ann1.EM1IWQ.1	B03	AhUGT136	L	arahy.Tifrunner.gnm2.ann1.12FNT9.1	B03	AhUGT137	L	0.208718	0.836864	0.249405	51.531
	arahy.Tifrunner.gnm2.ann1.GQD7YX.1	B03	AhUGT145	L	arahy.Tifrunner.gnm2.ann1.686ZKJ.1	B03	AhUGT146	L	0.0526922	0.155459	0.338947	9.57257
	arahy.Tifrunner.gnm2.ann1.72QZIF.1	B03	AhUGT26B	K	arahy.Tifrunner.gnm2.ann1.GKU359.1	B03	AhUGT141	K	0.129147	0.570782	0.226263	35.1467
	arahy.Tifrunner.gnm2.ann1.F9SXFF.1	B03	AhUGT144	L	arahy.Tifrunner.gnm2.ann1.GQD7YX.1	B03	AhUGT145	L	0.236319	0.75593	0.31262	46.5474
	arahy.Tifrunner.gnm2.ann1.12746V.1	B04	AhUGT157	I	arahy.Tifrunner.gnm2.ann1.E5EEMB.1	B04	AhUGT54B	I	0.0969007	0.309915	0.312669	19.0834
	arahy.Tifrunner.gnm2.ann1.KNK9T9.1	B04	AhUGT41B	L	arahy.Tifrunner.gnm2.ann1.1V2M7B.1	B04	AhUGT149	L	0.235403	0.807264	0.291605	49.7084
	arahy.Tifrunner.gnm2.ann1.VZK86E.1	B04	AhUGT58B	I	arahy.Tifrunner.gnm2.ann1.204G50.1	B04	AhUGT60B	I	0.134242	0.3725	0.360381	22.9372
	arahy.Tifrunner.gnm2.ann1.409VMA.1	B04	AhUGT38B	L	arahy.Tifrunner.gnm2.ann1.NX266H.1	B04	AhUGT148	L	0.033168	0.0828926	0.400133	5.10422
	arahy.Tifrunner.gnm2.ann1.LGK5XY.1	B04	AhUGT150	A	arahy.Tifrunner.gnm2.ann1.ICJP4F.1	B04	AhUGT151	A	0.0833364	0.157664	0.528569	9.70838
	arahy.Tifrunner.gnm2.ann1.NX266H.1	B04	AhUGT148	L	arahy.Tifrunner.gnm2.ann1.KNK9T9.1	B04	AhUGT41B	L	0.0656438	0.198391	0.330882	12.2162
	arahy.Tifrunner.gnm2.ann1.W7ULQG.1	B04	AhUGT152	E	arahy.Tifrunner.gnm2.ann1.KQ3B15.1	B04	AhUGT153	E	0.0910481	0.21307	0.427315	13.1201
	arahy.Tifrunner.gnm2.ann1.UP4NHJ.1	B04	AhUGT154	I	arahy.Tifrunner.gnm2.ann1.RJP84F.1	B04	AhUGT49B	I	0.149272	0.374825	0.398246	23.0803
	arahy.Tifrunner.gnm2.ann1.TW2SCU.1	B04	AhUGT55B	I	arahy.Tifrunner.gnm2.ann1.Y4PC7W.1	B04	AhUGT158	I	0.234092	0.764835	0.306068	47.0958
	arahy.Tifrunner.gnm2.ann1.6MFS5J.1	B05	AhUGT62B	P	arahy.Tifrunner.gnm2.ann1.K7H1JC.1	B05	AhUGT63B	P	0.0731559	0.271905	0.269049	16.7429
	arahy.Tifrunner.gnm2.ann1.800HVB.1	B05	AhUGT67B1	E	arahy.Tifrunner.gnm2.ann1.LZJ6IV.1	B05	AhUGT67B2	E	0.0109783	0.00874858	1.25487	0.538706
	arahy.Tifrunner.gnm2.ann1.YPZ0ZF.1	B05	AhUGT160	E	arahy.Tifrunner.gnm2.ann1.B8YTYR.1	B05	AhUGT161	E	0.354404	1.09498	0.323662	67.425
	arahy.Tifrunner.gnm2.ann1.T1WRD7.1	B05	AhUGT65B2	D	arahy.Tifrunner.gnm2.ann1.I0F9MV.1	B05	AhUGT66B	D	0.241404	1.22933	0.19637	75.6975
	arahy.Tifrunner.gnm2.ann1.6H4NJX.1	B06	AhUGT165	G	arahy.Tifrunner.gnm2.ann1.XMFH5N.1	B06	AhUGT166	G	0.135924	0.455619	0.298328	28.0553
	arahy.Tifrunner.gnm2.ann1.IMFS2H.1	B06	AhUGT163	D	arahy.Tifrunner.gnm2.ann1.7JR345.1	B06	AhUGT77B	D	0.240725	0.793351	0.303428	48.8517
	arahy.Tifrunner.gnm2.ann1.KINP4N.1	B07	AhUGT84B	M	arahy.Tifrunner.gnm2.ann1.28WAQV.1	B07	AhUGT85B	M	0.188359	0.601357	0.313224	37.0294
	arahy.Tifrunner.gnm2.ann1.8Z5VIY.1	B07	AhUGT168	E	arahy.Tifrunner.gnm2.ann1.GYU2ZH.1	B07	AhUGT169	E	0.213841	0.704	0.303751	43.3497
	arahy.Tifrunner.gnm2.ann1.6S731K.1	B08	AhUGT174	A	arahy.Tifrunner.gnm2.ann1.VP1WFQ.1	B08	AhUGT95B	A	0.18938	0.645573	0.293352	39.7521
	arahy.Tifrunner.gnm2.ann1.G6UPN1.1	B10	AhUGT111B	D	arahy.Tifrunner.gnm2.ann1.19D06Z.1	B10	AhUGT184	D	0.0825363	0.352873	0.233898	21.7286
	arahy.Tifrunner.gnm2.ann1.4ZV927.1	B10	AhUGT108B	H	arahy.Tifrunner.gnm2.ann1.1KTY7R.1	B10	AhUGT109B	H	0.187236	0.874398	0.214131	53.8423
	arahy.Tifrunner.gnm2.ann1.6I0P10.1	B10	AhUGT183	D	arahy.Tifrunner.gnm2.ann1.G6UPN1.1	B10	AhUGT111B	D	0.0482112	0.154115	0.312827	9.48981
	arahy.Tifrunner.gnm2.ann1.W1N7QF.1	B10	AhUGT122B	I	arahy.Tifrunner.gnm2.ann1.CH5SI4.1	B10	AhUGT123B	I	0.275794	0.903434	0.305273	55.6302
	arahy.Tifrunner.gnm2.ann1.5MLS64.1	scaffold_194	AhUGT195	I	arahy.Tifrunner.gnm2.ann1.NT2FU1.1	scaffold_194	AhUGT196	I	0.0973078	0.409821	0.23744	25.2353
Segmental Duplication	arahy.Tifrunner.gnm2.ann1.7WR3XG.1	A07	AhUGT88A	J	arahy.Tifrunner.gnm2.ann1.G24X58.1	A01	AhUGT1A	J	0.39382	2.73799	0.143835	168.596
	arahy.Tifrunner.gnm2.ann1.G24X58.1	A01	AhUGT1A	J	arahy.Tifrunner.gnm2.ann1.L8F1YU.1	B01	AhUGT1B	J	0.00622779	0.0213646	0.2915	1.31556
	arahy.Tifrunner.gnm2.ann1.GL9F8W.1	B01	AhUGT2B	J	arahy.Tifrunner.gnm2.ann1.U2SHLW.1	A01	AhUGT2A	J	0.0135193	0.027237	0.496358	1.67716
	arahy.Tifrunner.gnm2.ann1.U2SHLW.1	A01	AhUGT2A	J	arahy.Tifrunner.gnm2.ann1.U8GU7U.1	B07	AhUGT89B	J	0.455961	1.81533	0.251173	111.781
	arahy.Tifrunner.gnm2.ann1.4JIJ99.1	B01	AhUGT126	J	arahy.Tifrunner.gnm2.ann1.ZN78HF.1	A01	AhUGT3	J	0.0149135	0.0468621	0.318242	2.8856
	arahy.Tifrunner.gnm2.ann1.3JC75E.1	A01	AhUGT4	L	arahy.Tifrunner.gnm2.ann1.8F5UKX.1	B01	AhUGT5B	L	0.082235	0.179128	0.459086	11.03
	arahy.Tifrunner.gnm2.ann1.J0SET5.1	B02	AhUGT11B1	A	arahy.Tifrunner.gnm2.ann1.Q8XZQ6.1	A02	AhUGT8	A	0.0284534	0.051864	0.548615	3.19359
	arahy.Tifrunner.gnm2.ann1.4H9MXG.1	B02	AhUGT11B2	A	arahy.Tifrunner.gnm2.ann1.Q8XZQ6.1	A02	AhUGT8	A	0.0279513	0.0755244	0.370096	4.65052
	arahy.Tifrunner.gnm2.ann1.Q8XZQ6.1	A02	AhUGT8	A	arahy.Tifrunner.gnm2.ann1.R7GC1L.1	B02	AhUGT11B3	A	0.0304585	0.0736357	0.413638	4.53422
	arahy.Tifrunner.gnm2.ann1.E75ZZH.1	A02	AhUGT9	A	arahy.Tifrunner.gnm2.ann1.MD2VAR.1	B02	AhUGT128	A	0.0754113	0.361871	0.208393	22.2827
	arahy.Tifrunner.gnm2.ann1.J0SET5.1	B02	AhUGT11B1	A	arahy.Tifrunner.gnm2.ann1.ZUE09J.1	A02	AhUGT11A	A	0.020838	0.0436609	0.477268	2.68848
	arahy.Tifrunner.gnm2.ann1.R7GC1L.1	B02	AhUGT11B3	A	arahy.Tifrunner.gnm2.ann1.ZUE09J.1	A02	AhUGT11A	A	0.0170073	0.0471139	0.360982	2.9011
	arahy.Tifrunner.gnm2.ann1.B60I9T.1	B02	AhUGT12B	E	arahy.Tifrunner.gnm2.ann1.QT2H54.1	A02	AhUGT12A	E	0.00661943	0.0539059	0.122796	3.31933
	arahy.Tifrunner.gnm2.ann1.RP5N3Y.1	A02	AhUGT14A	D	arahy.Tifrunner.gnm2.ann1.S3ZP24.1	B02	AhUGT14B	D	0.0073485	0.0320219	0.229483	1.97179
	arahy.Tifrunner.gnm2.ann1.F7YVJA.1	B02	AhUGT130	E	arahy.Tifrunner.gnm2.ann1.ICNT54.1	A02	AhUGT15	E	0.347255	0.584522	0.594084	35.9927
	arahy.Tifrunner.gnm2.ann1.B26H97.1	A02	AhUGT16A	E	arahy.Tifrunner.gnm2.ann1.ZP6YP2.1	B02	AhUGT131	E	0.0237243	0.0181369	1.30807	1.1168
	arahy.Tifrunner.gnm2.ann1.S3RVS3.1	B02	AhUGT133	E	arahy.Tifrunner.gnm2.ann1.UDY4PI.1	A02	AhUGT17	E	0.0114607	0.0180732	0.634128	1.11288
	arahy.Tifrunner.gnm2.ann1.12G0NV.1	B02	AhUGT18B	E	arahy.Tifrunner.gnm2.ann1.EHHC5E.1	A02	AhUGT18A	E	0.012111	0.0681583	0.177689	4.19694
	arahy.Tifrunner.gnm2.ann1.0GKG8Y.1	A02	AhUGT19A	E	arahy.Tifrunner.gnm2.ann1.FTX6XU.1	B02	AhUGT19B	E	0.0192304	0.0364906	0.526995	2.24696
	arahy.Tifrunner.gnm2.ann1.E8BYCZ.1	A02	AhUGT22A	E	arahy.Tifrunner.gnm2.ann1.M3L8KX.1	B02	AhUGT135	E	0.265963	0.660472	0.402687	40.6695
	arahy.Tifrunner.gnm2.ann1.5Q6PVM.1	A06	AhUGT75A	D	arahy.Tifrunner.gnm2.ann1.U8MR5F.1	A02	AhUGT23A	D	0.411927	2.22443	0.185183	136.972
	arahy.Tifrunner.gnm2.ann1.A38ZG2.1	B02	AhUGT23B	D	arahy.Tifrunner.gnm2.ann1.U8MR5F.1	A02	AhUGT23A	D	0	0	NaN	0
	arahy.Tifrunner.gnm2.ann1.U8MR5F.1	A02	AhUGT23A	D	arahy.Tifrunner.gnm2.ann1.Y78N6H.1	B06	AhUGT75B	D	0.416804	2.12411	0.196225	130.795
	arahy.Tifrunner.gnm2.ann1.A6RNTA.1	A02	AhUGT24A	D	arahy.Tifrunner.gnm2.ann1.XH8VJW.1	B02	AhUGT24B	D	0	0	NaN	0
	arahy.Tifrunner.gnm2.ann1.59H3M1.1	A03	AhUGT26A	K	arahy.Tifrunner.gnm2.ann1.72QZIF.1	B03	AhUGT26B	K	0.0123066	0.0580834	0.211877	3.57656
	arahy.Tifrunner.gnm2.ann1.GBEE9Q.1	B03	AhUGT142	H	arahy.Tifrunner.gnm2.ann1.K67Y9K.1	A03	AhUGT30	H	0.0488835	0.264238	0.184998	16.2708
	arahy.Tifrunner.gnm2.ann1.FWE8VM.1	B03	AhUGT31B	B	arahy.Tifrunner.gnm2.ann1.X8GP9L.1	A03	AhUGT31A	B	0.026852	0.0253394	1.05969	1.56031
	arahy.Tifrunner.gnm2.ann1.4PNZ6Y.1	A03	AhUGT33A	D	arahy.Tifrunner.gnm2.ann1.A9VDNP.1	B03	AhUGT33B	D	0.0099399	0.0219911	0.451997	1.35413
	arahy.Tifrunner.gnm2.ann1.5AB2LW.1	A03	AhUGT34	L	arahy.Tifrunner.gnm2.ann1.J1RKTU.1	B03	AhUGT143	L	0.017501	0.0534748	0.327276	3.29278
	arahy.Tifrunner.gnm2.ann1.AU90AL.1	B03	AhUGT35B	G	arahy.Tifrunner.gnm2.ann1.ERP5CZ.1	A03	AhUGT35A	G	0.0097404	0.0158736	0.613622	0.977439
	arahy.Tifrunner.gnm2.ann1.3MB22H.1	B04	AhUGT36B	L	arahy.Tifrunner.gnm2.ann1.V3ZQ6H.1	A04	AhUGT36A	L	0.00749479	0.0273145	0.274388	1.68193
	arahy.Tifrunner.gnm2.ann1.6L7Z57.1	B04	AhUGT37B	L	arahy.Tifrunner.gnm2.ann1.94J2Q8.1	A04	AhUGT37A	L	0.0249079	0.048089	0.517955	2.96114
	arahy.Tifrunner.gnm2.ann1.409VMA.1	B04	AhUGT38B	L	arahy.Tifrunner.gnm2.ann1.I640G9.1	A04	AhUGT38A	L	0.0323022	0.0707988	0.456254	4.35953
	arahy.Tifrunner.gnm2.ann1.I8VGC7.1	A04	AhUGT43	A	arahy.Tifrunner.gnm2.ann1.LGK5XY.1	B04	AhUGT150	A	0.214405	0.710217	0.301886	43.7326
	arahy.Tifrunner.gnm2.ann1.2KLH73.1	A10	AhUGT114A	I	arahy.Tifrunner.gnm2.ann1.DV26TN.1	A04	AhUGT49A	I	0.384971	1.71213	0.224849	105.427
	arahy.Tifrunner.gnm2.ann1.DV26TN.1	A04	AhUGT49A	I	arahy.Tifrunner.gnm2.ann1.UP4NHJ.1	B04	AhUGT154	I	0.148716	0.3547	0.419272	21.8411
	arahy.Tifrunner.gnm2.ann1.DRIB0U.1	B10	AhUGT114B	I	arahy.Tifrunner.gnm2.ann1.DV26TN.1	A04	AhUGT49A	I	0.376561	1.63328	0.230555	100.572
	arahy.Tifrunner.gnm2.ann1.JU9RXL.1	A04	AhUGT50	I	arahy.Tifrunner.gnm2.ann1.NCUM9D.1	B04	AhUGT155	I	0.00630362	0.0256842	0.245428	1.58154
	arahy.Tifrunner.gnm2.ann1.K9YU9F.1	B04	AhUGT53B	I	arahy.Tifrunner.gnm2.ann1.P9CWB3.1	A04	AhUGT53A	I	0.00841852	0.0402168	0.209329	2.4764
	arahy.Tifrunner.gnm2.ann1.12746V.1	B04	AhUGT157	I	arahy.Tifrunner.gnm2.ann1.S6WIDG.1	A04	AhUGT54A	I	0.107877	0.318497	0.338707	19.6119
	arahy.Tifrunner.gnm2.ann1.IY6VBP.1	A04	AhUGT57	I	arahy.Tifrunner.gnm2.ann1.RJP84F.1	B04	AhUGT49B	I	0.391353	1.71386	0.228345	105.534
	arahy.Tifrunner.gnm2.ann1.IY6VBP.1	A04	AhUGT57	I	arahy.Tifrunner.gnm2.ann1.VZK86E.1	B04	AhUGT58B	I	0.158468	0.516352	0.3069	31.795
	arahy.Tifrunner.gnm2.ann1.6MFS5J.1	B05	AhUGT62B	P	arahy.Tifrunner.gnm2.ann1.G302UQ.1	A05	AhUGT62A	P	0	0	NaN	0
	arahy.Tifrunner.gnm2.ann1.J9YHEP.1	B05	AhUGT64B	A	arahy.Tifrunner.gnm2.ann1.Q44N8G.1	A05	AhUGT64A	A	0	0	NaN	0
	arahy.Tifrunner.gnm2.ann1.353GAL.1	A05	AhUGT65A	D	arahy.Tifrunner.gnm2.ann1.QL5SEX.1	B05	AhUGT65B1	D	0.0302068	0.0959215	0.314911	5.9065
	arahy.Tifrunner.gnm2.ann1.800HVB.1	B05	AhUGT67B1	E	arahy.Tifrunner.gnm2.ann1.I8F8BQ.1	A05	AhUGT67A	E	0.0144674	0.0225658	0.641119	1.38952
	arahy.Tifrunner.gnm2.ann1.IAPX52.1	B05	AhUGT68B	L	arahy.Tifrunner.gnm2.ann1.X4ZQ0T.1	A05	AhUGT68A	L	0.00743443	0.0228838	0.324877	1.4091
	arahy.Tifrunner.gnm2.ann1.LM1Q4V.1	B05	AhUGT71B	L	arahy.Tifrunner.gnm2.ann1.SU7DJD.1	A05	AhUGT71A	L	0.044852	0.0534159	0.839675	3.28916
	arahy.Tifrunner.gnm2.ann1.PGZW4I.1	A05	AhUGT72	E	arahy.Tifrunner.gnm2.ann1.YPZ0ZF.1	B05	AhUGT160	E	0.0291761	0.0747189	0.390478	4.60092
	arahy.Tifrunner.gnm2.ann1.2LDC6J.1	B09	AhUGT73B	L	arahy.Tifrunner.gnm2.ann1.3JQT0K.1	A05	AhUGT73A	L	0.00732495	0.0333574	0.21959	2.05402
	arahy.Tifrunner.gnm2.ann1.B60I9T.1	B02	AhUGT12B	E	arahy.Tifrunner.gnm2.ann1.K71R6P.1	A06	AhUGT74	E	0.207141	1.88554	0.109857	116.105
	arahy.Tifrunner.gnm2.ann1.5Q6PVM.1	A06	AhUGT75A	D	arahy.Tifrunner.gnm2.ann1.A38ZG2.1	B02	AhUGT23B	D	0.411927	2.22443	0.185183	136.972
	arahy.Tifrunner.gnm2.ann1.5Q6PVM.1	A06	AhUGT75A	D	arahy.Tifrunner.gnm2.ann1.Y78N6H.1	B06	AhUGT75B	D	0.011171	0.029075	0.384213	1.79033
	arahy.Tifrunner.gnm2.ann1.CFYP71.1	A06	AhUGT76	D	arahy.Tifrunner.gnm2.ann1.IMFS2H.1	B06	AhUGT163	D	0.0147113	0.040291	0.365127	2.48097
	arahy.Tifrunner.gnm2.ann1.0AZ5VJ.1	A06	AhUGT78	G	arahy.Tifrunner.gnm2.ann1.A0XZP2.1	B06	AhUGT164	G	0.0162706	0.0540775	0.300876	3.32989
	arahy.Tifrunner.gnm2.ann1.6H4NJX.1	B06	AhUGT165	G	arahy.Tifrunner.gnm2.ann1.K8NQ3M.1	A06	AhUGT80	G	0.127698	0.445811	0.286439	27.4514
	arahy.Tifrunner.gnm2.ann1.HSG3KH.1	B06	AhUGT81B	E	arahy.Tifrunner.gnm2.ann1.KSWC6N.1	A06	AhUGT81A	E	0	0	NaN	0
	arahy.Tifrunner.gnm2.ann1.STL1FG.1	A07	AhUGT82A	N	arahy.Tifrunner.gnm2.ann1.XA27J7.1	B07	AhUGT82B	N	0.0118903	0.0261109	0.455376	1.60781
	arahy.Tifrunner.gnm2.ann1.I97S71.1	B07	AhUGT83B	E	arahy.Tifrunner.gnm2.ann1.X4WE56.1	A07	AhUGT83A	E	0.0216024	0.0791636	0.272883	4.87461
	arahy.Tifrunner.gnm2.ann1.1LFA9Y.1	A07	AhUGT84A	M	arahy.Tifrunner.gnm2.ann1.KINP4N.1	B07	AhUGT84B	M	0.00607994	0.0332716	0.182737	2.04874
	arahy.Tifrunner.gnm2.ann1.03Q7VJ.1	A07	AhUGT86	H	arahy.Tifrunner.gnm2.ann1.S8G8YG.1	A10	AhUGT108A	H	0.295322	1.39031	0.212415	85.61
	arahy.Tifrunner.gnm2.ann1.03Q7VJ.1	A07	AhUGT86	H	arahy.Tifrunner.gnm2.ann1.I1MYW0.1	B07	AhUGT167	H	0.0219639	0.105707	0.207781	6.50902
	arahy.Tifrunner.gnm2.ann1.03Q7VJ.1	A07	AhUGT86	H	arahy.Tifrunner.gnm2.ann1.4ZV927.1	B10	AhUGT108B	H	0.305631	1.40269	0.217888	86.3728
	arahy.Tifrunner.gnm2.ann1.0U2YQ3.1	A07	AhUGT87A	D	arahy.Tifrunner.gnm2.ann1.E3VS3U.1	B07	AhUGT87B	D	0.0113996	0.0129348	0.881307	0.79648
	arahy.Tifrunner.gnm2.ann1.4JIJ99.1	B01	AhUGT126	J	arahy.Tifrunner.gnm2.ann1.7WR3XG.1	A07	AhUGT88A	J	0.360773	1.25921	0.286507	77.5376
	arahy.Tifrunner.gnm2.ann1.7WR3XG.1	A07	AhUGT88A	J	arahy.Tifrunner.gnm2.ann1.A8YQ06.1	B07	AhUGT88B	J	0.011163	0.0128071	0.871623	0.788617
	arahy.Tifrunner.gnm2.ann1.GL9F8W.1	B01	AhUGT2B	J	arahy.Tifrunner.gnm2.ann1.W4418Q.1	A07	AhUGT89A	J	0.446133	1.90044	0.234753	117.022
	arahy.Tifrunner.gnm2.ann1.U8GU7U.1	B07	AhUGT89B	J	arahy.Tifrunner.gnm2.ann1.W4418Q.1	A07	AhUGT89A	J	0.00950357	0.0219165	0.433626	1.34954
	arahy.Tifrunner.gnm2.ann1.92DGJ8.1	A07	AhUGT92A	G	arahy.Tifrunner.gnm2.ann1.P7V0GM.1	A08	AhUGT93	G	0.208385	1.22386	0.170269	75.3608
	arahy.Tifrunner.gnm2.ann1.92DGJ8.1	A07	AhUGT92A	G	arahy.Tifrunner.gnm2.ann1.MWT26D.1	B07	AhUGT92B	G	0.00699102	0.0189683	0.368562	1.168
	arahy.Tifrunner.gnm2.ann1.92DGJ8.1	A07	AhUGT92A	G	arahy.Tifrunner.gnm2.ann1.EPHP86.1	B07	AhUGT171	G	0.202925	1.20613	0.168244	74.2693
	arahy.Tifrunner.gnm2.ann1.EPHP86.1	B07	AhUGT171	G	arahy.Tifrunner.gnm2.ann1.P7V0GM.1	A08	AhUGT93	G	0.0103334	0.0378988	0.272658	2.33367
	arahy.Tifrunner.gnm2.ann1.6S731K.1	B08	AhUGT174	A	arahy.Tifrunner.gnm2.ann1.N9GJM6.1	A08	AhUGT94	A	0.0622674	0.121989	0.510435	7.51163
	arahy.Tifrunner.gnm2.ann1.AET6CC.1	A08	AhUGT96	A	arahy.Tifrunner.gnm2.ann1.VP1WFQ.1	B08	AhUGT95B	A	0.222264	0.786723	0.282519	48.4435
	arahy.Tifrunner.gnm2.ann1.G9PGUE.1	A08	AhUGT98	E	arahy.Tifrunner.gnm2.ann1.UQ8ZGB.1	B08	AhUGT175	E	0.0174718	0.0419398	0.416592	2.5825
	arahy.Tifrunner.gnm2.ann1.2U0JEX.1	B09	AhUGT101B	A	arahy.Tifrunner.gnm2.ann1.Q2DHS0.1	A09	AhUGT101A	A	0.00870638	0.0316538	0.27505	1.94912
	arahy.Tifrunner.gnm2.ann1.DD2CKV.1	B10	AhUGT177	E	arahy.Tifrunner.gnm2.ann1.MW5AHK.1	A10	AhUGT102	E	0.0218921	0.060571	0.361429	3.72974
	arahy.Tifrunner.gnm2.ann1.31BJ59.1	B10	AhUGT103B	F	arahy.Tifrunner.gnm2.ann1.5PJB70.1	A10	AhUGT103A	F	0.0279636	0.0712601	0.392416	4.38794
	arahy.Tifrunner.gnm2.ann1.0NY1RD.1	B10	AhUGT104B	G	arahy.Tifrunner.gnm2.ann1.ENPL6H.1	A10	AhUGT104A	G	0.00964009	0.0212834	0.452939	1.31056
	arahy.Tifrunner.gnm2.ann1.9RF0MR.1	B10	AhUGT105B	A	arahy.Tifrunner.gnm2.ann1.AX22IR.1	A10	AhUGT105A	A	0.0108566	0.0160606	0.675981	0.988951
	arahy.Tifrunner.gnm2.ann1.6BPU6D.1	A10	AhUGT107	G	arahy.Tifrunner.gnm2.ann1.Y6LS2L.1	B10	AhUGT179	G	0.00681668	0.0190267	0.35827	1.17159
	arahy.Tifrunner.gnm2.ann1.I1MYW0.1	B07	AhUGT167	H	arahy.Tifrunner.gnm2.ann1.S8G8YG.1	A10	AhUGT108A	H	0.300831	1.2667	0.237491	77.999
	arahy.Tifrunner.gnm2.ann1.4ZV927.1	B10	AhUGT108B	H	arahy.Tifrunner.gnm2.ann1.S8G8YG.1	A10	AhUGT108A	H	0.00666459	0.0314182	0.212125	1.93462
	arahy.Tifrunner.gnm2.ann1.4BM18T.1	A10	AhUGT111A	D	arahy.Tifrunner.gnm2.ann1.6I0P10.1	B10	AhUGT183	D	0.0449068	0.164799	0.272494	10.1477
	arahy.Tifrunner.gnm2.ann1.65UHA6.1	A10	AhUGT113A	L	arahy.Tifrunner.gnm2.ann1.7E7EIT.1	B10	AhUGT113B	L	0.00882219	0.0289367	0.304879	1.78182
	arahy.Tifrunner.gnm2.ann1.204G50.1	B04	AhUGT60B	I	arahy.Tifrunner.gnm2.ann1.2KLH73.1	A10	AhUGT114A	I	0.464409	2.85412	0.162715	175.746
	arahy.Tifrunner.gnm2.ann1.2KLH73.1	A10	AhUGT114A	I	arahy.Tifrunner.gnm2.ann1.DRIB0U.1	B10	AhUGT114B	I	0.00838648	0.0340002	0.24666	2.09361
	arahy.Tifrunner.gnm2.ann1.0KX0W6.1	B10	AhUGT185	I	arahy.Tifrunner.gnm2.ann1.IHD6K8.1	A10	AhUGT115	I	0.0309023	0.0811602	0.380757	4.99755
	arahy.Tifrunner.gnm2.ann1.AR931D.1	B10	AhUGT117B	I	arahy.Tifrunner.gnm2.ann1.JA6J2D.1	A10	AhUGT117A	I	0.0159431	0.0548816	0.290499	3.37941
	arahy.Tifrunner.gnm2.ann1.EENF35.1	A10	AhUGT118	I	arahy.Tifrunner.gnm2.ann1.H390AU.1	B10	AhUGT190	I	0.0221526	0.0305831	0.724342	1.88319
	arahy.Tifrunner.gnm2.ann1.MQBX15.1	B10	AhUGT192	I	arahy.Tifrunner.gnm2.ann1.Q31TS8.1	A10	AhUGT120	I	0.0377636	0.0739819	0.510444	4.55554
	arahy.Tifrunner.gnm2.ann1.C0VUU4.1	A10	AhUGT125A	L	arahy.Tifrunner.gnm2.ann1.ENIS4M.1	B10	AhUGT125B	L	0.00822928	0.0233612	0.352263	1.4385
	arahy.Tifrunner.gnm2.ann1.4JIJ99.1	B01	AhUGT126	J	arahy.Tifrunner.gnm2.ann1.A8YQ06.1	B07	AhUGT88B	J	0.363225	1.25943	0.288405	77.5509
	arahy.Tifrunner.gnm2.ann1.GL9F8W.1	B01	AhUGT2B	J	arahy.Tifrunner.gnm2.ann1.U8GU7U.1	B07	AhUGT89B	J	0.462375	1.82188	0.25379	112.185
	arahy.Tifrunner.gnm2.ann1.A38ZG2.1	B02	AhUGT23B	D	arahy.Tifrunner.gnm2.ann1.Y78N6H.1	B06	AhUGT75B	D	0.416804	2.12411	0.196225	130.795
	arahy.Tifrunner.gnm2.ann1.EM1IWQ.1	B03	AhUGT136	L	arahy.Tifrunner.gnm2.ann1.F9SXFF.1	B03	AhUGT144	L	0.266521	1.01472	0.262653	62.483
	arahy.Tifrunner.gnm2.ann1.DRIB0U.1	B10	AhUGT114B	I	arahy.Tifrunner.gnm2.ann1.UP4NHJ.1	B04	AhUGT154	I	0.393729	1.97076	0.199786	121.352
	arahy.Tifrunner.gnm2.ann1.HSG3KH.1	B06	AhUGT81B	E	arahy.Tifrunner.gnm2.ann1.LZJ6IV.1	B05	AhUGT67B2	E	0.540036	NaN	NaN
	arahy.Tifrunner.gnm2.ann1.4ZV927.1	B10	AhUGT108B	H	arahy.Tifrunner.gnm2.ann1.I1MYW0.1	B07	AhUGT167	H	0.310455	1.28586	0.241437	79.1788

## Sheet: S7
Table S7. Idenfication and physical properties of UGT members in two ancestral diploid peanuts.
	Gene name	Gene ID	Chromosome	Start	End	Translation direction	Theoretical pI	Molecular weight (kDa)	Amino acids length (aa)
A. duranensis	AdUGT1	aradu.V14167.gnm1.ann1.Aradu.A8RLN.1	A01	6571817	6572803	+	5.11	36.7573	328
	AdUGT2	aradu.V14167.gnm1.ann1.Aradu.Z8E1G.1	A01	6573093	6586082	+	6.43	91.2593	808
	AdUGT3	aradu.V14167.gnm1.ann1.Aradu.C2XPI.1	A01	15985655	15987079	+	5.47	52.9432	474
	AdUGT4	aradu.V14167.gnm1.ann1.Aradu.CE2Z4.1	A01	15994732	15996135	+	5.95	52.0474	467
	AdUGT5	aradu.V14167.gnm1.ann1.Aradu.JEF2W.1	A01	32319580	32320947	-	6.19	47.4644	426
	AdUGT6	aradu.V14167.gnm1.ann1.Aradu.UI9VM.1	A01	91768076	91770034	-	6.51	49.0795	444
	AdUGT7	aradu.V14167.gnm1.ann1.Aradu.UAZ8Y.1	A02	1847691	1849070	+	6.27	51.9943	459
	AdUGT8	aradu.V14167.gnm1.ann1.Aradu.RXA66.1	A02	1876150	1888235	+	6.76	159.498	1407
	AdUGT9	aradu.V14167.gnm1.ann1.Aradu.426E3.1	A02	1936730	1939833	-	6.43	70.8852	636
	AdUGT10	aradu.V14167.gnm1.ann1.Aradu.5NR1J.1	A02	1963990	1965369	-	6.46	52.1205	459
	AdUGT11	aradu.V14167.gnm1.ann1.Aradu.V5FRM.1	A02	3526265	3527659	+	6.28	50.9428	464
	AdUGT12	aradu.V14167.gnm1.ann1.Aradu.5ZT49.1	A02	3536146	3537393	-	7.14	46.4432	415
	AdUGT13	aradu.V14167.gnm1.ann1.Aradu.23I92.1	A02	5600138	5601820	-	5.37	47.3382	422
	AdUGT14	aradu.V14167.gnm1.ann1.Aradu.N64BE.1	A02	6359057	6371572	-	5.17	100.753	908
	AdUGT15	aradu.V14167.gnm1.ann1.Aradu.24BEK.1	A02	6497216	6498697	+	6.08	54.8657	493
	AdUGT16	aradu.V14167.gnm1.ann1.Aradu.87L5M.1	A02	6631672	6633186	+	5.94	55.9714	504
	AdUGT17	aradu.V14167.gnm1.ann1.Aradu.B7VAG.1	A02	6655331	6656745	-	6.34	39.9897	360
	AdUGT18	aradu.V14167.gnm1.ann1.Aradu.C0GKW.1	A02	6704584	6706002	+	5.4	52.1782	472
	AdUGT19	aradu.V14167.gnm1.ann1.Aradu.EZK5X.1	A02	61375886	61377316	-	6.33	53.6919	476
	AdUGT20	aradu.V14167.gnm1.ann1.Aradu.0Q24B.1	A02	71272313	71279414	+	6.33	54.6025	491
	AdUGT21	aradu.V14167.gnm1.ann1.Aradu.2I2C0.1	A02	84936559	84938333	+	6.5	52.8912	464
	AdUGT22	aradu.V14167.gnm1.ann1.Aradu.398F4.1	A02	85584132	85590773	+	6.57	59.6761	534
	AdUGT23	aradu.V14167.gnm1.ann1.Aradu.CEQ4L.1	A02	93415640	93421959	-	6.12	104.959	931
	AdUGT24	aradu.V14167.gnm1.ann1.Aradu.GH7AM.1	A02	93424685	93426154	-	6.38	55.5283	489
	AdUGT25	aradu.V14167.gnm1.ann1.Aradu.RE1JT.1	A03	1021040	1023695	+	6.78	53.3861	479
	AdUGT26	aradu.V14167.gnm1.ann1.Aradu.TG6JS.1	A03	1040426	1041093	+	6.25	21.4157	192
	AdUGT27	aradu.V14167.gnm1.ann1.Aradu.4S2FR.1	A03	1042082	1044593	+	7.68	53.7651	483
	AdUGT28	aradu.V14167.gnm1.ann1.Aradu.N89Q4.1	A03	2905022	2907574	+	7.04	52.0106	461
	AdUGT29	aradu.V14167.gnm1.ann1.Aradu.D24R3.1	A03	3040496	3041922	+	7.35	50.8277	467
	AdUGT30	aradu.V14167.gnm1.ann1.Aradu.A3K6K.1	A03	8146347	8150575	+	7.35	85.8952	766
	AdUGT31	aradu.V14167.gnm1.ann1.Aradu.TRJ3V.1	A03	30735088	30736768	+	5.87	53.6632	485
	AdUGT32	aradu.V14167.gnm1.ann1.Aradu.6X9VQ.1	A03	128267182	128269741	+	6.44	53.0229	469
	AdUGT33	aradu.V14167.gnm1.ann1.Aradu.598J8.1	A03	129363898	129365707	-	6.96	55.1871	487
	AdUGT34	aradu.V14167.gnm1.ann1.Aradu.VB4ZI.1	A03	133511018	133520196	+	5.34	54.5748	485
	AdUGT35	aradu.V14167.gnm1.ann1.Aradu.KU7EH.1	A03	133520228	133529136	+	5.57	97.9658	866
	AdUGT36	aradu.V14167.gnm1.ann1.Aradu.WM4V4.1	A03	133530947	133532365	+	5.15	52.939	472
	AdUGT37	aradu.V14167.gnm1.ann1.Aradu.TY4DS.1	A04	112984203	112989711	+	7.7	57.5826	518
	AdUGT38	aradu.V14167.gnm1.ann1.Aradu.U4BEA.1	A04	114776937	114779745	-	5.9	52.3267	460
	AdUGT39	aradu.V14167.gnm1.ann1.Aradu.U21Z6.1	A04	114802409	114812062	+	4.97	68.1618	601
	AdUGT40	aradu.V14167.gnm1.ann1.Aradu.MD0ZW.1	A04	114853058	114860995	-	6.11	101.828	906
	AdUGT41	aradu.V14167.gnm1.ann1.Aradu.QNX3N.1	A04	114879496	114881736	-	5.5	52.1587	465
	AdUGT42	aradu.V14167.gnm1.ann1.Aradu.126QM.1	A04	114907694	114910735	-	5.47	51.4951	459
	AdUGT43	aradu.V14167.gnm1.ann1.Aradu.6M14N.1	A04	114932162	114935981	-	5.7	53.237	471
	AdUGT44	aradu.V14167.gnm1.ann1.Aradu.8LX7K.1	A04	114953364	114957764	-	5.85	103.964	911
	AdUGT45	aradu.V14167.gnm1.ann1.Aradu.M2PEK.1	A04	116495165	116496490	+	6.52	42.0043	367
	AdUGT46	aradu.V14167.gnm1.ann1.Aradu.P4V1J.1	A04	116545464	116552607	+	5.7	102.087	898
	AdUGT47	aradu.V14167.gnm1.ann1.Aradu.W95CD.1	A04	116576371	116583112	-	5.95	100.021	881
	AdUGT48	aradu.V14167.gnm1.ann1.Aradu.FU9VU.1	A04	118556744	118570784	-	5.2	85.2317	754
	AdUGT49	aradu.V14167.gnm1.ann1.Aradu.43PEA.1	A04	118593014	118593805	-	6.5	30.4773	263
	AdUGT50	aradu.V14167.gnm1.ann1.Aradu.D1MWR.1	A04	118593828	118606441	-	6.44	66.7194	599
	AdUGT51	aradu.V14167.gnm1.ann1.Aradu.R9YN6.1	A04	118617272	118619292	-	9.53	20.1226	177
	AdUGT52	aradu.V14167.gnm1.ann1.Aradu.66U2D.1	A04	118646115	118659102	-	5.48	91.4667	811
	AdUGT53	aradu.V14167.gnm1.ann1.Aradu.X3MXA.1	A04	118660838	118665393	-	6.33	94.5407	836
	AdUGT54	aradu.V14167.gnm1.ann1.Aradu.FUM6Z.1	A04	118723730	118726521	-	5.46	50.9739	450
	AdUGT55	aradu.V14167.gnm1.ann1.Aradu.482TA.1	A04	118746727	118750041	-	7.04	49.584	443
	AdUGT56	aradu.V14167.gnm1.ann1.Aradu.TH1E7.1	A04	118770702	118778701	-	6.47	102.82	914
	AdUGT57	aradu.V14167.gnm1.ann1.Aradu.177E7.1	A04	118793028	118795897	-	6.78	51.2128	454
	AdUGT58	aradu.V14167.gnm1.ann1.Aradu.AM7A8.1	A04	118815287	118827374	-	6.48	95.078	846
	AdUGT59	aradu.V14167.gnm1.ann1.Aradu.SM3K9.1	A05	463092	481249	-	6.67	139.983	1242
	AdUGT60	aradu.V14167.gnm1.ann1.Aradu.9Y73E.1	A05	2010778	2012283	+	7.07	55.408	501
	AdUGT61	aradu.V14167.gnm1.ann1.Aradu.VFN3G.1	A05	7294241	7296309	-	6.08	55.7526	500
	AdUGT62	aradu.V14167.gnm1.ann1.Aradu.B5DNW.1	A05	7297756	7299255	-	6.85	56.4673	499
	AdUGT63	aradu.V14167.gnm1.ann1.Aradu.68X4H.1	A05	9276232	9279013	+	5.12	52.9735	483
	AdUGT64	aradu.V14167.gnm1.ann1.Aradu.MX9DT.1	A05	9301289	9302764	+	5.95	53.2746	491
	AdUGT65	aradu.V14167.gnm1.ann1.Aradu.PXM5A.1	A05	27775236	27777449	-	5.95	51.7159	464
	AdUGT66	aradu.V14167.gnm1.ann1.Aradu.V32T3.1	A05	80168419	80170364	-	6.91	48.9921	446
	AdUGT67	aradu.V14167.gnm1.ann1.Aradu.C4IJ9.1	A05	101782242	101784912	-	5.82	49.9669	457
	AdUGT68	aradu.V14167.gnm1.ann1.Aradu.L258T.1	A05	108279498	108284649	-	6.3	70.9017	640
	AdUGT69	aradu.V14167.gnm1.ann1.Aradu.R6AD1.1	A05	108674668	108676959	+	5.01	52.7969	468
	AdUGT70	aradu.V14167.gnm1.ann1.Aradu.Z8K87.1	A05	109053689	109055068	-	6.28	51.021	459
	AdUGT71	aradu.V14167.gnm1.ann1.Aradu.KK9GE.1	A06	2647534	2649021	-	6.2	54.8134	495
	AdUGT72	aradu.V14167.gnm1.ann1.Aradu.K93AE.1	A06	37987963	37990277	-	6.11	55.9094	496
	AdUGT73	aradu.V14167.gnm1.ann1.Aradu.ID105.1	A06	97728620	97733027	+	7.15	67.3596	604
	AdUGT74	aradu.V14167.gnm1.ann1.Aradu.55ZBP.1	A06	99726821	99738522	+	6.14	123.099	1079
	AdUGT75	aradu.V14167.gnm1.ann1.Aradu.4XQ87.1	A06	107689518	107691342	+	4.86	47.7678	420
	AdUGT76	aradu.V14167.gnm1.ann1.Aradu.HCH1H.1	A06	107698390	107700925	+	6.57	55.2292	490
	AdUGT77	aradu.V14167.gnm1.ann1.Aradu.BW88N.1	A06	107724305	107728622	+	6.37	55.3389	490
	AdUGT78	aradu.V14167.gnm1.ann1.Aradu.0X3U2.1	A06	112107030	112108599	+	9.34	32.4874	291
	AdUGT79	aradu.V14167.gnm1.ann1.Aradu.R2UBA.1	A07	478880	481735	+	7.97	45.5522	408
	AdUGT80	aradu.V14167.gnm1.ann1.Aradu.P8Y29.1	A07	521665	522954	+	7.23	48.1117	429
	AdUGT81	aradu.V14167.gnm1.ann1.Aradu.JX29L.1	A07	6001542	6006975	-	6.17	110.675	991
	AdUGT82	aradu.V14167.gnm1.ann1.Aradu.WIS3J.1	A07	11710318	11720928	-	7.02	77.0216	684
	AdUGT83	aradu.V14167.gnm1.ann1.Aradu.Z7FZQ.1	A07	15239663	15241945	+	6.21	55.4078	487
	AdUGT84	aradu.V14167.gnm1.ann1.Aradu.F7E8U.1	A07	22497023	22500126	-	6.68	49.5614	436
	AdUGT85	aradu.V14167.gnm1.ann1.Aradu.TM1EU.1	A07	22586319	22589019	-	5.18	50.415	471
	AdUGT86	aradu.V14167.gnm1.ann1.Aradu.CM4P8.1	A07	25128315	25133932	-	7.33	110.796	994
	AdUGT87	aradu.V14167.gnm1.ann1.Aradu.P79Z0.1	A07	25155368	25160779	-	5.27	115.105	1036
	AdUGT88	aradu.V14167.gnm1.ann1.Aradu.Y5G1G.1	A07	61352202	61354753	-	5.67	54.7503	490
	AdUGT89	aradu.V14167.gnm1.ann1.Aradu.70Y4Q.1	A08	13198924	13201343	-	4.93	49.4851	442
	AdUGT90	aradu.V14167.gnm1.ann1.Aradu.YHT13.1	A08	33831999	33842095	+	6.15	66.778	587
	AdUGT91	aradu.V14167.gnm1.ann1.Aradu.Y55WV.1	A08	33889728	33895252	+	6.51	72.0392	649
	AdUGT92	aradu.V14167.gnm1.ann1.Aradu.Y8M1J.1	A08	33914013	33915383	+	6.38	50.928	456
	AdUGT93	aradu.V14167.gnm1.ann1.Aradu.1VK2V.1	A08	33921084	33922021	+	6.33	18.6884	171
	AdUGT94	aradu.V14167.gnm1.ann1.Aradu.GM5S2.1	A08	42323649	42326290	+	6.43	52.4681	474
	AdUGT95	aradu.V14167.gnm1.ann1.Aradu.40NPE.1	A08	44347795	44353917	-	5.78	89.4976	804
	AdUGT96	aradu.V14167.gnm1.ann1.Aradu.SBB2J.1	A09	103254860	103258759	+	6.88	52.3658	461
	AdUGT97	aradu.V14167.gnm1.ann1.Aradu.5XE7I.1	A09	117481987	117487844	-	5.05	66.3278	598
	AdUGT98	aradu.V14167.gnm1.ann1.Aradu.XAB7K.1	A10	1999908	2001290	-	6.35	51.6032	460
	AdUGT99	aradu.V14167.gnm1.ann1.Aradu.TF4C3.1	A10	5147626	5148978	-	6.95	49.5499	450
	AdUGT100	aradu.V14167.gnm1.ann1.Aradu.AM65N.1	A10	5537176	5539053	-	6.16	54.8035	488
	AdUGT101	aradu.V14167.gnm1.ann1.Aradu.CT6CP.1	A10	5966108	5967544	-	7.41	54.0119	478
	AdUGT102	aradu.V14167.gnm1.ann1.Aradu.L7WWU.1	A10	12081982	12084970	+	5.68	55.3607	487
	AdUGT103	aradu.V14167.gnm1.ann1.Aradu.YC6XN.1	A10	30577423	30579986	+	6.09	50.4676	450
	AdUGT104	aradu.V14167.gnm1.ann1.Aradu.WN46D.1	A10	30635958	30638153	+	6.73	48.089	429
	AdUGT105	aradu.V14167.gnm1.ann1.Aradu.SJT4X.1	A10	39470073	39471212	+	5.01	42.0787	379
	AdUGT106	aradu.V14167.gnm1.ann1.Aradu.JFD76.1	A10	101112753	101114249	+	5.7	56.2405	498
	AdUGT107	aradu.V14167.gnm1.ann1.Aradu.VV8YW.1	A10	101147285	101154436	+	5.41	111.182	980
	AdUGT108	aradu.V14167.gnm1.ann1.Aradu.KAQ16.1	A10	101466364	101468037	-	5.76	48.4424	425
	AdUGT109	aradu.V14167.gnm1.ann1.Aradu.JG94E.1	A10	102235952	102238260	-	7.31	53.2932	478
	AdUGT110	aradu.V14167.gnm1.ann1.Aradu.HR9H4.1	A10	102272007	102273904	-	7.43	50.7622	452
	AdUGT111	aradu.V14167.gnm1.ann1.Aradu.KKF2F.1	A10	102289556	102295230	-	6.92	53.968	478
	AdUGT112	aradu.V14167.gnm1.ann1.Aradu.5W8QK.1	A10	102368263	102371547	-	6.83	51.9513	460
	AdUGT113	aradu.V14167.gnm1.ann1.Aradu.7DQ9K.1	A10	102386621	102390756	-	5.13	51.7714	460
	AdUGT114	aradu.V14167.gnm1.ann1.Aradu.XU5YD.1	A10	102456909	102468964	-	6.12	46.8545	413
	AdUGT115	aradu.V14167.gnm1.ann1.Aradu.GNE7U.1	A10	102502760	102504815	+	4.94	51.7303	460
	AdUGT116	aradu.V14167.gnm1.ann1.Aradu.LF5EZ.1	A10	102529392	102532809	+	5.48	50.9571	451
	AdUGT117	aradu.V14167.gnm1.ann1.Aradu.X3F5M.1	A10	102733495	102736052	-	5.6	48.3831	430
	AdUGT118	aradu.V14167.gnm1.ann1.Aradu.YZD6Y.1	Adur2607	46	1449	+	4.79	52.0365	467
	AdUGT119	aradu.V14167.gnm1.ann1.Aradu.PQ78G.1	Adur3055	3	2538	+	5.68	63.7232	569
A. ipaensis	AiUGT1	araip.K30076.gnm1.ann1.Araip.L1EC6.1	B01	3614530	3618712	-	7.02		480
	AiUGT2	araip.K30076.gnm1.ann1.Araip.DN3PC.1	B01	3620239	3626780	-	6.54		899
	AiUGT3	araip.K30076.gnm1.ann1.Araip.P5EEK.1	B01	14039148	14039998	+	5.39		273
	AiUGT4	araip.K30076.gnm1.ann1.Araip.AR6KP.1	B01	14123998	14124848	+	5.6		259
	AiUGT5	araip.K30076.gnm1.ann1.Araip.6X9YI.1	B01	21449120	21450126	+	4.46		155
	AiUGT6	araip.K30076.gnm1.ann1.Araip.PC0CP.1	B01	21461871	21466056	+	6.72		646
	AiUGT7	araip.K30076.gnm1.ann1.Araip.FY2XT.1	B01	39066108	39066500	-	7.3		130
	AiUGT8	araip.K30076.gnm1.ann1.Araip.AG2FT.1	B01	39074792	39076156	-	6.37		454
	AiUGT9	araip.K30076.gnm1.ann1.Araip.QU1CY.1	B01	128653466	128654905	-	6.2		479
	AiUGT10	araip.K30076.gnm1.ann1.Araip.7QY88.1	B01	135905243	135907263	+	6.63		451
	AiUGT11	araip.K30076.gnm1.ann1.Araip.MFS5G.1	B02	1236488	1237867	+	6.46		459
	AiUGT12	araip.K30076.gnm1.ann1.Araip.BXG5M.1	B02	1290478	1294621	+	6.54		922
	AiUGT13	araip.K30076.gnm1.ann1.Araip.ZWX37.1	B02	1362279	1363658	-	6.51		459
	AiUGT14	araip.K30076.gnm1.ann1.Araip.J2U0J.1	B02	1369807	1371219	-	6.46		470
	AiUGT15	araip.K30076.gnm1.ann1.Araip.LY1H0.1	B02	1420431	1421810	-	6.37		459
	AiUGT16	araip.K30076.gnm1.ann1.Araip.X4RTI.1	B02	3878514	3879908	+	5.95		464
	AiUGT17	araip.K30076.gnm1.ann1.Araip.36BHX.1	B02	3881684	3882640	-	9.15		119
	AiUGT18	araip.K30076.gnm1.ann1.Araip.EK9PX.1	B02	3888087	3889469	-	7.04		460
	AiUGT19	araip.K30076.gnm1.ann1.Araip.Y2TM4.1	B02	6893170	6894967	-	6.52		516
	AiUGT20	araip.K30076.gnm1.ann1.Araip.7V5RW.1	B02	8467601	8468366	-	5.18		175
	AiUGT21	araip.K30076.gnm1.ann1.Araip.X1QRH.1	B02	8517710	8519506	-	6.01		495
	AiUGT22	araip.K30076.gnm1.ann1.Araip.Y65H8.1	B02	8536323	8538615	-	5.32		480
	AiUGT23	araip.K30076.gnm1.ann1.Araip.FV0SJ.1	B02	8560569	8563144	-	6.2		497
	AiUGT24	araip.K30076.gnm1.ann1.Araip.G37T0.1	B02	8723039	8724553	+	5.7		504
	AiUGT25	araip.K30076.gnm1.ann1.Araip.V7MKS.1	B02	8857362	8858508	-	4.71		237
	AiUGT26	araip.K30076.gnm1.ann1.Araip.CW23G.1	B02	8870572	8882696	+	6.4		856
	AiUGT27	araip.K30076.gnm1.ann1.Araip.37ZE6.1	B02	8930073	8931491	+	5.78		472
	AiUGT28	araip.K30076.gnm1.ann1.Araip.BS8H7.1	B02	22137930	22139600	-	7.37		430
	AiUGT29	araip.K30076.gnm1.ann1.Araip.EMY47.1	B02	71729138	71730568	-	6.42		476
	AiUGT30	araip.K30076.gnm1.ann1.Araip.PIW91.1	B02	82998879	83008744	+	6.92		554
	AiUGT31	araip.K30076.gnm1.ann1.Araip.N46ED.1	B02	98301383	98308457	+	6.29		999
	AiUGT32	araip.K30076.gnm1.ann1.Araip.Z31DG.1	B02	108145832	108153753	-	7.74		671
	AiUGT33	araip.K30076.gnm1.ann1.Araip.LUT50.1	B03	971581	973032	-	6.42		483
	AiUGT34	araip.K30076.gnm1.ann1.Araip.M83DH.1	B03	993922	995337	-	5.25		471
	AiUGT35	araip.K30076.gnm1.ann1.Araip.PJ8WT.1	B03	1018294	1021034	-	7.28		642
	AiUGT36	araip.K30076.gnm1.ann1.Araip.0P3QP.1	B03	2926274	2928834	+	7.18		479
	AiUGT37	araip.K30076.gnm1.ann1.Araip.69LLN.1	B03	2948431	2949489	+	5.32		275
	AiUGT38	araip.K30076.gnm1.ann1.Araip.K4H91.1	B03	2950411	2952843	+	6.76		458
	AiUGT39	araip.K30076.gnm1.ann1.Araip.KW3Z9.1	B03	5471206	5474947	+	7		464
	AiUGT40	araip.K30076.gnm1.ann1.Araip.EK557.1	B03	5720945	5722372	+	6.46		475
	AiUGT41	araip.K30076.gnm1.ann1.Araip.XS5BB.1	B03	11285705	11288840	+	5.91		707
	AiUGT42	araip.K30076.gnm1.ann1.Araip.K9N8D.1	B03	14726297	14727957	+	7.01		445
	AiUGT43	araip.K30076.gnm1.ann1.Araip.SXQ7X.1	B03	23180080	23184638	-	6.58		895
	AiUGT44	araip.K30076.gnm1.ann1.Araip.AC9FU.1	B03	27656230	27657829	-	7.48		428
	AiUGT45	araip.K30076.gnm1.ann1.Araip.23WVH.1	B03	28595377	28596251	-	4.99		272
	AiUGT46	araip.K30076.gnm1.ann1.Araip.7IH30.1	B03	33821897	33823559	-	6.21		479
	AiUGT47	araip.K30076.gnm1.ann1.Araip.WL9QH.1	B03	83037510	83037824	-	7.52		104
	AiUGT48	araip.K30076.gnm1.ann1.Araip.BLV36.1	B03	128919692	128922288	+	6.24		469
	AiUGT49	araip.K30076.gnm1.ann1.Araip.XL1Z1.1	B03	130130809	130132671	-	6.2		485
	AiUGT50	araip.K30076.gnm1.ann1.Araip.C25JN.1	B04	15746197	15750097	-	5.28		288
	AiUGT51	araip.K30076.gnm1.ann1.Araip.75NY1.1	B04	118760099	118762176	+	7.88		487
	AiUGT52	araip.K30076.gnm1.ann1.Araip.H5FJR.1	B04	122743874	122751279	+	6.99		1404
	AiUGT53	araip.K30076.gnm1.ann1.Araip.TQ6I6.1	B04	122770802	122776269	+	8.37		513
	AiUGT54	araip.K30076.gnm1.ann1.Araip.PU7TT.1	B04	124431661	124434601	-	5.71		457
	AiUGT55	araip.K30076.gnm1.ann1.Araip.C7YB2.1	B04	124461207	124463863	+	6.15		452
	AiUGT56	araip.K30076.gnm1.ann1.Araip.9E6PV.1	B04	124504419	124509329	-	5.35		459
	AiUGT57	araip.K30076.gnm1.ann1.Araip.1J2AD.1	B04	124517466	124520887	-	5.49		464
	AiUGT58	araip.K30076.gnm1.ann1.Araip.HC8XD.1	B04	124545524	124563737	-	5.32		1340
	AiUGT59	araip.K30076.gnm1.ann1.Araip.305BU.1	B04	126220698	126222023	+	6.3		441
	AiUGT60	araip.K30076.gnm1.ann1.Araip.A44XI.1	B04	126251775	126253163	+	5.59		462
	AiUGT61	araip.K30076.gnm1.ann1.Araip.S2CW5.1	B04	126263090	126263938	+	5.62		282
	AiUGT62	araip.K30076.gnm1.ann1.Araip.T5KLW.1	B04	127764630	127772239	+	6.36		829
	AiUGT63	araip.K30076.gnm1.ann1.Araip.PUG95.1	B04	128513731	128515726	-	5.9		328
	AiUGT64	araip.K30076.gnm1.ann1.Araip.HT00D.1	B04	128515882	128527421	-	5.59		448
	AiUGT65	araip.K30076.gnm1.ann1.Araip.FQM3C.1	B04	128574146	128576343	-	5.49		338
	AiUGT66	araip.K30076.gnm1.ann1.Araip.D75IG.1	B04	128581039	128606797	-	5.84		1098
	AiUGT67	araip.K30076.gnm1.ann1.Araip.BB34W.1	B04	128649388	128657551	-	6.5		894
	AiUGT68	araip.K30076.gnm1.ann1.Araip.EQA8W.1	B04	128676557	128694021	-	6.75		934
	AiUGT69	araip.K30076.gnm1.ann1.Araip.D3TEX.1	B04	128708392	128710782	-	7.09		440
	AiUGT70	araip.K30076.gnm1.ann1.Araip.PA54D.1	B05	478499	484380	-	4.7		91
	AiUGT71	araip.K30076.gnm1.ann1.Araip.LC655.1	B05	487193	506818	-	6.33		1100
	AiUGT72	araip.K30076.gnm1.ann1.Araip.Y8SSF.1	B05	1858066	1859571	+	7.04		501
	AiUGT73	araip.K30076.gnm1.ann1.Araip.EER3Y.1	B05	7546754	7548791	-	6.08		502
	AiUGT74	araip.K30076.gnm1.ann1.Araip.ZL45M.1	B05	7566253	7568574	-	6.17		502
	AiUGT75	araip.K30076.gnm1.ann1.Araip.5L3EX.1	B05	7579914	7581437	-	6.77		507
	AiUGT76	araip.K30076.gnm1.ann1.Araip.SH80B.1	B05	9944349	9945827	+	5.21		492
	AiUGT77	araip.K30076.gnm1.ann1.Araip.IF23W.1	B05	27608288	27610312	-	6.38		464
	AiUGT78	araip.K30076.gnm1.ann1.Araip.D5YYK.1	B05	95314798	95316204	-	7.07		468
	AiUGT79	araip.K30076.gnm1.ann1.Araip.H4T4I.1	B05	120114940	120117400	+	6.06		457
	AiUGT80	araip.K30076.gnm1.ann1.Araip.HJ4HS.1	B05	133741798	133743371	-	6.85		441
	AiUGT81	araip.K30076.gnm1.ann1.Araip.J9KDQ.1	B05	147987972	147999204	-	6.89		850
	AiUGT82	araip.K30076.gnm1.ann1.Araip.N30BI.1	B05	148592195	148596889	-	6.26		635
	AiUGT83	araip.K30076.gnm1.ann1.Araip.J5K4P.1	B05	149192244	149194835	+	5.1		469
	AiUGT84	araip.K30076.gnm1.ann1.Araip.YN5F9.1	B05	149573105	149575164	-	6.35		455
	AiUGT85	araip.K30076.gnm1.ann1.Araip.S5WT5.1	B06	5064645	5066123	+	7.12		492
	AiUGT86	araip.K30076.gnm1.ann1.Araip.H41HP.1	B06	55226105	55228596	-	5.93		496
	AiUGT87	araip.K30076.gnm1.ann1.Araip.HME3E.1	B06	123366444	123371557	+	6.1		989
	AiUGT88	araip.K30076.gnm1.ann1.Araip.BD09A.1	B06	131980123	131984200	+	5.21		488
	AiUGT89	araip.K30076.gnm1.ann1.Araip.MB0R5.1	B06	132002431	132005460	+	6.57		490
	AiUGT90	araip.K30076.gnm1.ann1.Araip.HES22.1	B06	132016936	132019970	+	6.09		490
	AiUGT91	araip.K30076.gnm1.ann1.Araip.90W62.1	B07	293865	296705	+	7.29		426
	AiUGT92	araip.K30076.gnm1.ann1.Araip.C4A9H.1	B07	343096	344567	+	6.93		426
	AiUGT93	araip.K30076.gnm1.ann1.Araip.TSI7E.1	B07	5613882	5619691	-	6.32		1039
	AiUGT94	araip.K30076.gnm1.ann1.Araip.GIK38.1	B07	11302669	11314906	-	6.75		683
	AiUGT95	araip.K30076.gnm1.ann1.Araip.81LC6.1	B07	15231874	15233375	+	7.14		386
	AiUGT96	araip.K30076.gnm1.ann1.Araip.CSX4W.1	B07	16259707	16261874	+	5.82		487
	AiUGT97	araip.K30076.gnm1.ann1.Araip.AF7WT.1	B07	23394601	23397411	-	4.8		379
	AiUGT98	araip.K30076.gnm1.ann1.Araip.CI1GD.1	B07	26951032	26957003	-	5.95		1109
	AiUGT99	araip.K30076.gnm1.ann1.Araip.GP5MB.1	B07	49679900	49682297	+	5.5		490
	AiUGT100	araip.K30076.gnm1.ann1.Araip.663Y4.1	B07	114241644	114244458	+	5.83		619
	AiUGT101	araip.K30076.gnm1.ann1.Araip.E6A3D.1	B07	121446072	121448526	-	4.86		487
	AiUGT102	araip.K30076.gnm1.ann1.Araip.4X7SK.1	B08	2029990	2031441	-	6.51		483
	AiUGT103	araip.K30076.gnm1.ann1.Araip.UN6YJ.1	B08	13198227	13202468	+	4.98		762
	AiUGT104	araip.K30076.gnm1.ann1.Araip.CTQ17.1	B08	13306240	13307418	-	5.15		392
	AiUGT105	araip.K30076.gnm1.ann1.Araip.E28SC.1	B08	13687914	13694666	+	4.77		683
	AiUGT106	araip.K30076.gnm1.ann1.Araip.UE2UP.1	B08	13885314	13886904	+	6.11		391
	AiUGT107	araip.K30076.gnm1.ann1.Araip.ZZI8I.1	B08	119225040	119226993	+	6.6		467
	AiUGT108	araip.K30076.gnm1.ann1.Araip.IE5FR.1	B09	124838215	124843428	+	6.57		468
	AiUGT109	araip.K30076.gnm1.ann1.Araip.JZ047.1	B09	138757057	138763012	+	5.77		722
	AiUGT110	araip.K30076.gnm1.ann1.Araip.27INA.1	B10	3591482	3592129	-	6.14		215
	AiUGT111	araip.K30076.gnm1.ann1.Araip.79KSY.1	B10	9208730	9210076	-	6.57		409
	AiUGT112	araip.K30076.gnm1.ann1.Araip.IY8RA.1	B10	9700249	9701852	-	6.46		494
	AiUGT113	araip.K30076.gnm1.ann1.Araip.DP3MP.1	B10	10276975	10281145	-	6.48		950
	AiUGT114	araip.K30076.gnm1.ann1.Araip.91EFH.1	B10	18069397	18071614	+	5.69		487
	AiUGT115	araip.K30076.gnm1.ann1.Araip.T415X.1	B10	23012054	23013189	-	10.32		192
	AiUGT116	araip.K30076.gnm1.ann1.Araip.KXY6D.1	B10	23015620	23017020	-	5.55		466
	AiUGT117	araip.K30076.gnm1.ann1.Araip.FS964.1	B10	38724098	38726231	+	6.41		471
	AiUGT118	araip.K30076.gnm1.ann1.Araip.AMY99.1	B10	38726361	38728442	+	6.2		450
	AiUGT119	araip.K30076.gnm1.ann1.Araip.1ZF80.1	B10	38750480	38752955	+	6.06		460
	AiUGT120	araip.K30076.gnm1.ann1.Araip.413CZ.1	B10	72221613	72223064	-	6.76		483
	AiUGT121	araip.K30076.gnm1.ann1.Araip.VJ265.1	B10	72231714	72233162	-	5.67		482
	AiUGT122	araip.K30076.gnm1.ann1.Araip.KF9N2.1	B10	72593680	72600216	+	6.62		758
	AiUGT123	araip.K30076.gnm1.ann1.Araip.0FY9Y.1	B10	126821893	126823365	+	6.26		490
	AiUGT124	araip.K30076.gnm1.ann1.Araip.V2JWX.1	B10	126825287	126826783	+	5.69		498
	AiUGT125	araip.K30076.gnm1.ann1.Araip.SMU17.1	B10	127419023	127420897	-	5.97		464
	AiUGT126	araip.K30076.gnm1.ann1.Araip.JN8FM.1	B10	128421178	128423622	-	6.19		460
	AiUGT127	araip.K30076.gnm1.ann1.Araip.20T4P.1	B10	128430637	128433331	-	7.84		452
	AiUGT128	araip.K30076.gnm1.ann1.Araip.XZ67I.1	B10	128443339	128451756	-	6.09		454
	AiUGT129	araip.K30076.gnm1.ann1.Araip.GXC7L.1	B10	128469860	128472454	-	5.26		453
	AiUGT130	araip.K30076.gnm1.ann1.Araip.2N292.1	B10	128490402	128491184	-	5.95		260
	AiUGT131	araip.K30076.gnm1.ann1.Araip.V8TG2.1	B10	128719626	128722650	-	6.88		460
	AiUGT132	araip.K30076.gnm1.ann1.Araip.160CP.1	B10	128759453	128763847	-	4.83		368
	AiUGT133	araip.K30076.gnm1.ann1.Araip.UU03R.1	B10	128815531	128825849	-	4.98		496
	AiUGT134	araip.K30076.gnm1.ann1.Araip.B0L59.1	B10	128871474	128883596	-	5.63		870
	AiUGT135	araip.K30076.gnm1.ann1.Araip.2F2AW.1	B10	128914438	128917047	+	5.24		460
	AiUGT136	araip.K30076.gnm1.ann1.Araip.LTD41.1	B10	128955870	128959549	+	5.87		451
	AiUGT137	araip.K30076.gnm1.ann1.Araip.78KYX.1	B10	128960783	128963112	+	6.32		444
	AiUGT138	araip.K30076.gnm1.ann1.Araip.FW1VE.1	B10	129287965	129291125	-	5.91		434

## Sheet: S8
Table S8. Orthologous UGT gene pairs between Arachis hypogaea and Arachis duranensis. *The size of the colinearity region.
Arachis hypogaea	Gene name	Chromosome	Arachis duranensis	Gene name	Chromosome	Span*
arahy.Tifrunner.gnm2.ann1.3JC75E	AhUGT4	A01	aradu.V14167.gnm1.ann1.Aradu.C2XPI	AdUGT3	A01	2200
arahy.Tifrunner.gnm2.ann1.PS1AJ7	AhUGT6	A01	aradu.V14167.gnm1.ann1.Aradu.UI9VM	AdUGT6	A01	2090
arahy.Tifrunner.gnm2.ann1.G24X58	AhUGT1A	A01	aradu.V14167.gnm1.ann1.Aradu.A8RLN	AdUGT1	A01	1540
arahy.Tifrunner.gnm2.ann1.ZN78HF	AhUGT3	A01	aradu.V14167.gnm1.ann1.Aradu.Z8E1G	AdUGT2	A01	2230
arahy.Tifrunner.gnm2.ann1.L8F1YU	AhUGT1B	B01	aradu.V14167.gnm1.ann1.Aradu.A8RLN	AdUGT1	A01	1510
arahy.Tifrunner.gnm2.ann1.UAY0T4	AhUGT21	A02	aradu.V14167.gnm1.ann1.Aradu.2I2C0	AdUGT21	A02	1460
arahy.Tifrunner.gnm2.ann1.E8BYCZ	AhUGT22A	A02	aradu.V14167.gnm1.ann1.Aradu.398F4	AdUGT22	A02	1620
arahy.Tifrunner.gnm2.ann1.A6RNTA	AhUGT24A	A02	aradu.V14167.gnm1.ann1.Aradu.CEQ4L	AdUGT23	A02	2220
arahy.Tifrunner.gnm2.ann1.AG0U27	AhUGT25A	A02	aradu.V14167.gnm1.ann1.Aradu.GH7AM	AdUGT24	A02	2250
arahy.Tifrunner.gnm2.ann1.E75ZZH	AhUGT9	A02	aradu.V14167.gnm1.ann1.Aradu.RXA66	AdUGT8	A02	2110
arahy.Tifrunner.gnm2.ann1.QT2H54	AhUGT12A	A02	aradu.V14167.gnm1.ann1.Aradu.V5FRM	AdUGT11	A02	2140
arahy.Tifrunner.gnm2.ann1.US1YZY	AhUGT13A	A02	aradu.V14167.gnm1.ann1.Aradu.5ZT49	AdUGT12	A02	1910
arahy.Tifrunner.gnm2.ann1.RP5N3Y	AhUGT14A	A02	aradu.V14167.gnm1.ann1.Aradu.23I92	AdUGT13	A02	1090
arahy.Tifrunner.gnm2.ann1.ICNT54	AhUGT15	A02	aradu.V14167.gnm1.ann1.Aradu.N64BE	AdUGT14	A02	2170
arahy.Tifrunner.gnm2.ann1.UDY4PI	AhUGT17	A02	aradu.V14167.gnm1.ann1.Aradu.24BEK	AdUGT15	A02	2340
arahy.Tifrunner.gnm2.ann1.EHHC5E	AhUGT18A	A02	aradu.V14167.gnm1.ann1.Aradu.87L5M	AdUGT16	A02	2360
arahy.Tifrunner.gnm2.ann1.NXF1DB	AhUGT20A	A02	aradu.V14167.gnm1.ann1.Aradu.C0GKW	AdUGT18	A02	2170
arahy.Tifrunner.gnm2.ann1.5AE9TD	AhUGT22B	B02	aradu.V14167.gnm1.ann1.Aradu.398F4	AdUGT22	A02	1610
arahy.Tifrunner.gnm2.ann1.XH8VJW	AhUGT24B	B02	aradu.V14167.gnm1.ann1.Aradu.CEQ4L	AdUGT23	A02	2220
arahy.Tifrunner.gnm2.ann1.PW95F2	AhUGT25B	B02	aradu.V14167.gnm1.ann1.Aradu.GH7AM	AdUGT24	A02	2250
arahy.Tifrunner.gnm2.ann1.5EGK5L	AhUGT129	B02	aradu.V14167.gnm1.ann1.Aradu.RXA66	AdUGT8	A02	2080
arahy.Tifrunner.gnm2.ann1.B60I9T	AhUGT12B	B02	aradu.V14167.gnm1.ann1.Aradu.V5FRM	AdUGT11	A02	2120
arahy.Tifrunner.gnm2.ann1.AU62Q4	AhUGT13B	B02	aradu.V14167.gnm1.ann1.Aradu.5ZT49	AdUGT12	A02	1910
arahy.Tifrunner.gnm2.ann1.S3RVS3	AhUGT133	B02	aradu.V14167.gnm1.ann1.Aradu.24BEK	AdUGT15	A02	2210
arahy.Tifrunner.gnm2.ann1.12G0NV	AhUGT18B	B02	aradu.V14167.gnm1.ann1.Aradu.87L5M	AdUGT16	A02	2240
arahy.Tifrunner.gnm2.ann1.KWZA4D	AhUGT20B	B02	aradu.V14167.gnm1.ann1.Aradu.C0GKW	AdUGT18	A02	2070
arahy.Tifrunner.gnm2.ann1.S3ZP24	AhUGT14B	B02	aradu.V14167.gnm1.ann1.Aradu.23I92	AdUGT13	A02	1070
arahy.Tifrunner.gnm2.ann1.4PNZ6Y	AhUGT33A	A03	aradu.V14167.gnm1.ann1.Aradu.TRJ3V	AdUGT31	A03	1240
arahy.Tifrunner.gnm2.ann1.5AB2LW	AhUGT34	A03	aradu.V14167.gnm1.ann1.Aradu.6X9VQ	AdUGT32	A03	2120
arahy.Tifrunner.gnm2.ann1.ERP5CZ	AhUGT35A	A03	aradu.V14167.gnm1.ann1.Aradu.598J8	AdUGT33	A03	2240
arahy.Tifrunner.gnm2.ann1.59H3M1	AhUGT26A	A03	aradu.V14167.gnm1.ann1.Aradu.RE1JT	AdUGT25	A03	2230
arahy.Tifrunner.gnm2.ann1.YZJ0EY	AhUGT27	A03	aradu.V14167.gnm1.ann1.Aradu.TG6JS	AdUGT26	A03	756
arahy.Tifrunner.gnm2.ann1.EMP69X	AhUGT28A	A03	aradu.V14167.gnm1.ann1.Aradu.4S2FR	AdUGT27	A03	2220
arahy.Tifrunner.gnm2.ann1.K67Y9K	AhUGT30	A03	aradu.V14167.gnm1.ann1.Aradu.N89Q4	AdUGT28	A03	2170
arahy.Tifrunner.gnm2.ann1.X8GP9L	AhUGT31A	A03	aradu.V14167.gnm1.ann1.Aradu.D24R3	AdUGT29	A03	1330
arahy.Tifrunner.gnm2.ann1.I93J7P	AhUGT140	B03	aradu.V14167.gnm1.ann1.Aradu.VB4ZI	AdUGT34	A03	2130
arahy.Tifrunner.gnm2.ann1.0V3EF3	AhUGT138	B03	aradu.V14167.gnm1.ann1.Aradu.KU7EH	AdUGT35	A03	1500
arahy.Tifrunner.gnm2.ann1.12FNT9	AhUGT137	B03	aradu.V14167.gnm1.ann1.Aradu.WM4V4	AdUGT36	A03	2160
arahy.Tifrunner.gnm2.ann1.FWE8VM	AhUGT31B	B03	aradu.V14167.gnm1.ann1.Aradu.D24R3	AdUGT29	A03	1290
arahy.Tifrunner.gnm2.ann1.AU90AL	AhUGT35B	B03	aradu.V14167.gnm1.ann1.Aradu.598J8	AdUGT33	A03	2310
arahy.Tifrunner.gnm2.ann1.F9SXFF	AhUGT144	B03	aradu.V14167.gnm1.ann1.Aradu.VB4ZI	AdUGT34	A03	2260
arahy.Tifrunner.gnm2.ann1.GQD7YX	AhUGT145	B03	aradu.V14167.gnm1.ann1.Aradu.KU7EH	AdUGT35	A03	1490
arahy.Tifrunner.gnm2.ann1.A9VDNP	AhUGT33B	B03	aradu.V14167.gnm1.ann1.Aradu.TRJ3V	AdUGT31	A03	1230
arahy.Tifrunner.gnm2.ann1.72QZIF	AhUGT26B	B03	aradu.V14167.gnm1.ann1.Aradu.RE1JT	AdUGT25	A03	2180
arahy.Tifrunner.gnm2.ann1.GKU359	AhUGT141	B03	aradu.V14167.gnm1.ann1.Aradu.TG6JS	AdUGT26	A03	764
arahy.Tifrunner.gnm2.ann1.V3ZQ6H	AhUGT36A	A04	aradu.V14167.gnm1.ann1.Aradu.U4BEA	AdUGT38	A04	2190
arahy.Tifrunner.gnm2.ann1.I640G9	AhUGT38A	A04	aradu.V14167.gnm1.ann1.Aradu.MD0ZW	AdUGT40	A04	2200
arahy.Tifrunner.gnm2.ann1.I8VGC7	AhUGT43	A04	aradu.V14167.gnm1.ann1.Aradu.M2PEK	AdUGT45	A04	1230
arahy.Tifrunner.gnm2.ann1.A9SI2Z	AhUGT45	A04	aradu.V14167.gnm1.ann1.Aradu.P4V1J	AdUGT46	A04	2130
arahy.Tifrunner.gnm2.ann1.DV26TN	AhUGT49A	A04	aradu.V14167.gnm1.ann1.Aradu.FU9VU	AdUGT48	A04	1820
arahy.Tifrunner.gnm2.ann1.31EZX1	AhUGT52A	A04	aradu.V14167.gnm1.ann1.Aradu.66U2D	AdUGT52	A04	1350
arahy.Tifrunner.gnm2.ann1.P9CWB3	AhUGT53A	A04	aradu.V14167.gnm1.ann1.Aradu.X3MXA	AdUGT53	A04	2030
arahy.Tifrunner.gnm2.ann1.R5P48D	AhUGT55A	A04	aradu.V14167.gnm1.ann1.Aradu.FUM6Z	AdUGT54	A04	2130
arahy.Tifrunner.gnm2.ann1.9U88P8	AhUGT56	A04	aradu.V14167.gnm1.ann1.Aradu.482TA	AdUGT55	A04	2090
arahy.Tifrunner.gnm2.ann1.MG09JY	AhUGT60A	A04	aradu.V14167.gnm1.ann1.Aradu.177E7	AdUGT57	A04	2160
arahy.Tifrunner.gnm2.ann1.3MB22H	AhUGT36B	B04	aradu.V14167.gnm1.ann1.Aradu.U4BEA	AdUGT38	A04	2090
arahy.Tifrunner.gnm2.ann1.6L7Z57	AhUGT37B	B04	aradu.V14167.gnm1.ann1.Aradu.U21Z6	AdUGT39	A04	2100
arahy.Tifrunner.gnm2.ann1.409VMA	AhUGT38B	B04	aradu.V14167.gnm1.ann1.Aradu.MD0ZW	AdUGT40	A04	2150
arahy.Tifrunner.gnm2.ann1.1V2M7B	AhUGT149	B04	aradu.V14167.gnm1.ann1.Aradu.8LX7K	AdUGT44	A04	1660
arahy.Tifrunner.gnm2.ann1.LGK5XY	AhUGT150	B04	aradu.V14167.gnm1.ann1.Aradu.P4V1J	AdUGT46	A04	1910
arahy.Tifrunner.gnm2.ann1.RJP84F	AhUGT49B	B04	aradu.V14167.gnm1.ann1.Aradu.FU9VU	AdUGT48	A04	1750
arahy.Tifrunner.gnm2.ann1.NI3BPV	AhUGT156	B04	aradu.V14167.gnm1.ann1.Aradu.43PEA	AdUGT49	A04	1230
arahy.Tifrunner.gnm2.ann1.VBG6VY	AhUGT52B	B04	aradu.V14167.gnm1.ann1.Aradu.66U2D	AdUGT52	A04	1050
arahy.Tifrunner.gnm2.ann1.K9YU9F	AhUGT53B	B04	aradu.V14167.gnm1.ann1.Aradu.X3MXA	AdUGT53	A04	2000
arahy.Tifrunner.gnm2.ann1.TW2SCU	AhUGT55B	B04	aradu.V14167.gnm1.ann1.Aradu.FUM6Z	AdUGT54	A04	2050
arahy.Tifrunner.gnm2.ann1.VZK86E	AhUGT58B	B04	aradu.V14167.gnm1.ann1.Aradu.TH1E7	AdUGT56	A04	4060
arahy.Tifrunner.gnm2.ann1.204G50	AhUGT60B	B04	aradu.V14167.gnm1.ann1.Aradu.177E7	AdUGT57	A04	2040
arahy.Tifrunner.gnm2.ann1.X4ZQ0T	AhUGT68A	A05	aradu.V14167.gnm1.ann1.Aradu.PXM5A	AdUGT65	A05	2210
arahy.Tifrunner.gnm2.ann1.9KWN96	AhUGT70A	A05	aradu.V14167.gnm1.ann1.Aradu.V32T3	AdUGT66	A05	2070
arahy.Tifrunner.gnm2.ann1.SU7DJD	AhUGT71A	A05	aradu.V14167.gnm1.ann1.Aradu.C4IJ9	AdUGT67	A05	2170
arahy.Tifrunner.gnm2.ann1.3JQT0K	AhUGT73A	A05	aradu.V14167.gnm1.ann1.Aradu.R6AD1	AdUGT69	A05	2220
arahy.Tifrunner.gnm2.ann1.G302UQ	AhUGT62A	A05	aradu.V14167.gnm1.ann1.Aradu.SM3K9	AdUGT59	A05	1760
arahy.Tifrunner.gnm2.ann1.Q44N8G	AhUGT64A	A05	aradu.V14167.gnm1.ann1.Aradu.9Y73E	AdUGT60	A05	2310
arahy.Tifrunner.gnm2.ann1.353GAL	AhUGT65A	A05	aradu.V14167.gnm1.ann1.Aradu.VFN3G	AdUGT61	A05	2250
arahy.Tifrunner.gnm2.ann1.UF7VZS	AhUGT66A	A05	aradu.V14167.gnm1.ann1.Aradu.B5DNW	AdUGT62	A05	2370
arahy.Tifrunner.gnm2.ann1.I8F8BQ	AhUGT67A	A05	aradu.V14167.gnm1.ann1.Aradu.68X4H	AdUGT63	A05	1670
arahy.Tifrunner.gnm2.ann1.FJGZ6C	AhUGT70B	B05	aradu.V14167.gnm1.ann1.Aradu.V32T3	AdUGT66	A05	2020
arahy.Tifrunner.gnm2.ann1.6MFS5J	AhUGT62B	B05	aradu.V14167.gnm1.ann1.Aradu.SM3K9	AdUGT59	A05	1760
arahy.Tifrunner.gnm2.ann1.J9YHEP	AhUGT64B	B05	aradu.V14167.gnm1.ann1.Aradu.9Y73E	AdUGT60	A05	2310
arahy.Tifrunner.gnm2.ann1.QL5SEX	AhUGT65B1	B05	aradu.V14167.gnm1.ann1.Aradu.VFN3G	AdUGT61	A05	2230
arahy.Tifrunner.gnm2.ann1.I0F9MV	AhUGT66B	B05	aradu.V14167.gnm1.ann1.Aradu.B5DNW	AdUGT62	A05	2250
arahy.Tifrunner.gnm2.ann1.LZJ6IV	AhUGT67B2	B05	aradu.V14167.gnm1.ann1.Aradu.68X4H	AdUGT63	A05	2190
arahy.Tifrunner.gnm2.ann1.IAPX52	AhUGT68B	B05	aradu.V14167.gnm1.ann1.Aradu.PXM5A	AdUGT65	A05	2160
arahy.Tifrunner.gnm2.ann1.LM1Q4V	AhUGT71B	B05	aradu.V14167.gnm1.ann1.Aradu.C4IJ9	AdUGT67	A05	1870
arahy.Tifrunner.gnm2.ann1.2LDC6J	AhUGT73B	B09	aradu.V14167.gnm1.ann1.Aradu.R6AD1	AdUGT69	A05	2150
arahy.Tifrunner.gnm2.ann1.0AZ5VJ	AhUGT78	A06	aradu.V14167.gnm1.ann1.Aradu.4XQ87	AdUGT75	A06	1450
arahy.Tifrunner.gnm2.ann1.LB05K8	AhUGT77A	A06	aradu.V14167.gnm1.ann1.Aradu.55ZBP	AdUGT74	A06	2300
arahy.Tifrunner.gnm2.ann1.K71R6P	AhUGT74	A06	aradu.V14167.gnm1.ann1.Aradu.KK9GE	AdUGT71	A06	2310
arahy.Tifrunner.gnm2.ann1.KSWC6N	AhUGT81A	A06	aradu.V14167.gnm1.ann1.Aradu.0X3U2	AdUGT78	A06	968
arahy.Tifrunner.gnm2.ann1.A0XZP2	AhUGT164	B06	aradu.V14167.gnm1.ann1.Aradu.4XQ87	AdUGT75	A06	1470
arahy.Tifrunner.gnm2.ann1.6H4NJX	AhUGT165	B06	aradu.V14167.gnm1.ann1.Aradu.HCH1H	AdUGT76	A06	2320
arahy.Tifrunner.gnm2.ann1.XMFH5N	AhUGT166	B06	aradu.V14167.gnm1.ann1.Aradu.BW88N	AdUGT77	A06	2330
arahy.Tifrunner.gnm2.ann1.HSG3KH	AhUGT81B	B06	aradu.V14167.gnm1.ann1.Aradu.0X3U2	AdUGT78	A06	968
arahy.Tifrunner.gnm2.ann1.IMFS2H	AhUGT163	B06	aradu.V14167.gnm1.ann1.Aradu.55ZBP	AdUGT74	A06	2290
arahy.Tifrunner.gnm2.ann1.STL1FG	AhUGT82A	A07	aradu.V14167.gnm1.ann1.Aradu.R2UBA	AdUGT79	A07	1660
arahy.Tifrunner.gnm2.ann1.X4WE56	AhUGT83A	A07	aradu.V14167.gnm1.ann1.Aradu.P8Y29	AdUGT80	A07	958
arahy.Tifrunner.gnm2.ann1.PAGN6T	AhUGT85A	A07	aradu.V14167.gnm1.ann1.Aradu.JX29L	AdUGT81	A07	2350
arahy.Tifrunner.gnm2.ann1.03Q7VJ	AhUGT86	A07	aradu.V14167.gnm1.ann1.Aradu.WIS3J	AdUGT82	A07	906
arahy.Tifrunner.gnm2.ann1.0U2YQ3	AhUGT87A	A07	aradu.V14167.gnm1.ann1.Aradu.Z7FZQ	AdUGT83	A07	2310
arahy.Tifrunner.gnm2.ann1.7WR3XG	AhUGT88A	A07	aradu.V14167.gnm1.ann1.Aradu.F7E8U	AdUGT84	A07	2070
arahy.Tifrunner.gnm2.ann1.W4418Q	AhUGT89A	A07	aradu.V14167.gnm1.ann1.Aradu.TM1EU	AdUGT85	A07	1670
arahy.Tifrunner.gnm2.ann1.92DGJ8	AhUGT92A	A07	aradu.V14167.gnm1.ann1.Aradu.Y5G1G	AdUGT88	A07	2320
arahy.Tifrunner.gnm2.ann1.WKYY9F	AhUGT91	A07	aradu.V14167.gnm1.ann1.Aradu.P79Z0	AdUGT87	A07	2270
arahy.Tifrunner.gnm2.ann1.28WAQV	AhUGT85B	B07	aradu.V14167.gnm1.ann1.Aradu.JX29L	AdUGT81	A07	2320
arahy.Tifrunner.gnm2.ann1.I1MYW0	AhUGT167	B07	aradu.V14167.gnm1.ann1.Aradu.WIS3J	AdUGT82	A07	938
arahy.Tifrunner.gnm2.ann1.E3VS3U	AhUGT87B	B07	aradu.V14167.gnm1.ann1.Aradu.Z7FZQ	AdUGT83	A07	2260
arahy.Tifrunner.gnm2.ann1.A8YQ06	AhUGT88B	B07	aradu.V14167.gnm1.ann1.Aradu.F7E8U	AdUGT84	A07	2030
arahy.Tifrunner.gnm2.ann1.U8GU7U	AhUGT89B	B07	aradu.V14167.gnm1.ann1.Aradu.TM1EU	AdUGT85	A07	1640
arahy.Tifrunner.gnm2.ann1.8Z5VIY	AhUGT168	B07	aradu.V14167.gnm1.ann1.Aradu.CM4P8	AdUGT86	A07	2010
arahy.Tifrunner.gnm2.ann1.GYU2ZH	AhUGT169	B07	aradu.V14167.gnm1.ann1.Aradu.P79Z0	AdUGT87	A07	2180
arahy.Tifrunner.gnm2.ann1.XA27J7	AhUGT82B	B07	aradu.V14167.gnm1.ann1.Aradu.R2UBA	AdUGT79	A07	1700
arahy.Tifrunner.gnm2.ann1.I97S71	AhUGT83B	B07	aradu.V14167.gnm1.ann1.Aradu.P8Y29	AdUGT80	A07	1020
arahy.Tifrunner.gnm2.ann1.P7V0GM	AhUGT93	A08	aradu.V14167.gnm1.ann1.Aradu.70Y4Q	AdUGT89	A08	1350
arahy.Tifrunner.gnm2.ann1.N9GJM6	AhUGT94	A08	aradu.V14167.gnm1.ann1.Aradu.YHT13	AdUGT90	A08	1400
arahy.Tifrunner.gnm2.ann1.AET6CC	AhUGT96	A08	aradu.V14167.gnm1.ann1.Aradu.Y55WV	AdUGT91	A08	1670
arahy.Tifrunner.gnm2.ann1.G9PGUE	AhUGT98	A08	aradu.V14167.gnm1.ann1.Aradu.GM5S2	AdUGT94	A08	2140
arahy.Tifrunner.gnm2.ann1.6S731K	AhUGT174	B08	aradu.V14167.gnm1.ann1.Aradu.YHT13	AdUGT90	A08	1850
arahy.Tifrunner.gnm2.ann1.Q2DHS0	AhUGT101A	A09	aradu.V14167.gnm1.ann1.Aradu.SBB2J	AdUGT96	A09	2170
arahy.Tifrunner.gnm2.ann1.2U0JEX	AhUGT101B	B09	aradu.V14167.gnm1.ann1.Aradu.SBB2J	AdUGT96	A09	2120
arahy.Tifrunner.gnm2.ann1.1J3CUB	AhUGT112	A10	aradu.V14167.gnm1.ann1.Aradu.VV8YW	AdUGT107	A10	2310
arahy.Tifrunner.gnm2.ann1.65UHA6	AhUGT113A	A10	aradu.V14167.gnm1.ann1.Aradu.KAQ16	AdUGT108	A10	1850
arahy.Tifrunner.gnm2.ann1.2KLH73	AhUGT114A	A10	aradu.V14167.gnm1.ann1.Aradu.JG94E	AdUGT109	A10	2270
arahy.Tifrunner.gnm2.ann1.IHD6K8	AhUGT115	A10	aradu.V14167.gnm1.ann1.Aradu.KKF2F	AdUGT111	A10	2100
arahy.Tifrunner.gnm2.ann1.JA6J2D	AhUGT117A	A10	aradu.V14167.gnm1.ann1.Aradu.5W8QK	AdUGT112	A10	2190
arahy.Tifrunner.gnm2.ann1.EENF35	AhUGT118	A10	aradu.V14167.gnm1.ann1.Aradu.7DQ9K	AdUGT113	A10	2180
arahy.Tifrunner.gnm2.ann1.FPT8AU	AhUGT124	A10	aradu.V14167.gnm1.ann1.Aradu.XU5YD	AdUGT114	A10	1310
arahy.Tifrunner.gnm2.ann1.2B7LY6	AhUGT123A	A10	aradu.V14167.gnm1.ann1.Aradu.LF5EZ	AdUGT116	A10	1300
arahy.Tifrunner.gnm2.ann1.C0VUU4	AhUGT125A	A10	aradu.V14167.gnm1.ann1.Aradu.X3F5M	AdUGT117	A10	1880
arahy.Tifrunner.gnm2.ann1.MW5AHK	AhUGT102	A10	aradu.V14167.gnm1.ann1.Aradu.XAB7K	AdUGT98	A10	2020
arahy.Tifrunner.gnm2.ann1.5PJB70	AhUGT103A	A10	aradu.V14167.gnm1.ann1.Aradu.TF4C3	AdUGT99	A10	2030
arahy.Tifrunner.gnm2.ann1.ENPL6H	AhUGT104A	A10	aradu.V14167.gnm1.ann1.Aradu.AM65N	AdUGT100	A10	2250
arahy.Tifrunner.gnm2.ann1.AX22IR	AhUGT105A	A10	aradu.V14167.gnm1.ann1.Aradu.CT6CP	AdUGT101	A10	2250
arahy.Tifrunner.gnm2.ann1.V16S4V	AhUGT109A	A10	aradu.V14167.gnm1.ann1.Aradu.YC6XN	AdUGT103	A10	2130
arahy.Tifrunner.gnm2.ann1.S8G8YG	AhUGT108A	A10	aradu.V14167.gnm1.ann1.Aradu.WN46D	AdUGT104	A10	1940
arahy.Tifrunner.gnm2.ann1.31BJ59	AhUGT103B	B10	aradu.V14167.gnm1.ann1.Aradu.TF4C3	AdUGT99	A10	2000
arahy.Tifrunner.gnm2.ann1.0NY1RD	AhUGT104B	B10	aradu.V14167.gnm1.ann1.Aradu.AM65N	AdUGT100	A10	2230
arahy.Tifrunner.gnm2.ann1.9RF0MR	AhUGT105B	B10	aradu.V14167.gnm1.ann1.Aradu.CT6CP	AdUGT101	A10	2200
arahy.Tifrunner.gnm2.ann1.Y6LS2L	AhUGT179	B10	aradu.V14167.gnm1.ann1.Aradu.L7WWU	AdUGT102	A10	2280
arahy.Tifrunner.gnm2.ann1.6I0P10	AhUGT183	B10	aradu.V14167.gnm1.ann1.Aradu.VV8YW	AdUGT107	A10	2220
arahy.Tifrunner.gnm2.ann1.7E7EIT	AhUGT113B	B10	aradu.V14167.gnm1.ann1.Aradu.KAQ16	AdUGT108	A10	1910
arahy.Tifrunner.gnm2.ann1.DRIB0U	AhUGT114B	B10	aradu.V14167.gnm1.ann1.Aradu.JG94E	AdUGT109	A10	2130
arahy.Tifrunner.gnm2.ann1.HZY4ZN	AhUGT187	B10	aradu.V14167.gnm1.ann1.Aradu.KKF2F	AdUGT111	A10	1990
arahy.Tifrunner.gnm2.ann1.S6ID14	AhUGT189	B10	aradu.V14167.gnm1.ann1.Aradu.5W8QK	AdUGT112	A10	2080
arahy.Tifrunner.gnm2.ann1.H390AU	AhUGT190	B10	aradu.V14167.gnm1.ann1.Aradu.7DQ9K	AdUGT113	A10	2100
arahy.Tifrunner.gnm2.ann1.PJFM9Q	AhUGT194	B10	aradu.V14167.gnm1.ann1.Aradu.XU5YD	AdUGT114	A10	1290
arahy.Tifrunner.gnm2.ann1.CH5SI4	AhUGT123B	B10	aradu.V14167.gnm1.ann1.Aradu.LF5EZ	AdUGT116	A10	1260
arahy.Tifrunner.gnm2.ann1.ENIS4M	AhUGT125B	B10	aradu.V14167.gnm1.ann1.Aradu.X3F5M	AdUGT117	A10	1870
arahy.Tifrunner.gnm2.ann1.DD2CKV	AhUGT177	B10	aradu.V14167.gnm1.ann1.Aradu.XAB7K	AdUGT98	A10	1890
arahy.Tifrunner.gnm2.ann1.1KTY7R	AhUGT109B	B10	aradu.V14167.gnm1.ann1.Aradu.YC6XN	AdUGT103	A10	2030
arahy.Tifrunner.gnm2.ann1.4ZV927	AhUGT108B	B10	aradu.V14167.gnm1.ann1.Aradu.WN46D	AdUGT104	A10	1900

## Sheet: S9
Table S9. Orthologous UGT gene pairs between Arachis hypogaea and Arachis ipaensis. *The size of the colinearity region.
Arachis hypogaea	Gene name	Chromosome	Arachis ipaensis	Gene name	Chromosome	Span*
arahy.Tifrunner.gnm2.ann1.PS1AJ7	AhUGT6	A01	araip.K30076.gnm1.ann1.Araip.7QY88	AiUGT10	B01	2020
arahy.Tifrunner.gnm2.ann1.G24X58	AhUGT1A	A01	araip.K30076.gnm1.ann1.Araip.DN3PC	AiUGT2	B01	2270
arahy.Tifrunner.gnm2.ann1.ZN78HF	AhUGT3	A01	araip.K30076.gnm1.ann1.Araip.L1EC6	AiUGT1	B01	2090
arahy.Tifrunner.gnm2.ann1.Y78HYB	AhUGT7	A01	araip.K30076.gnm1.ann1.Araip.QU1CY	AiUGT9	B01	1330
arahy.Tifrunner.gnm2.ann1.3JC75E	AhUGT4	A01	araip.K30076.gnm1.ann1.Araip.PC0CP	AiUGT6	B01	1030
arahy.Tifrunner.gnm2.ann1.U8MR5F	AhUGT23A	A02	araip.K30076.gnm1.ann1.Araip.Z31DG	AiUGT32	B02	2190
arahy.Tifrunner.gnm2.ann1.ICNT54	AhUGT15	A02	araip.K30076.gnm1.ann1.Araip.Y65H8	AiUGT22	B02	2190
arahy.Tifrunner.gnm2.ann1.B26H97	AhUGT16A	A02	araip.K30076.gnm1.ann1.Araip.FV0SJ	AiUGT23	B02	2240
arahy.Tifrunner.gnm2.ann1.UDY4PI	AhUGT17	A02	araip.K30076.gnm1.ann1.Araip.G37T0	AiUGT24	B02	2210
arahy.Tifrunner.gnm2.ann1.0GKG8Y	AhUGT19A	A02	araip.K30076.gnm1.ann1.Araip.CW23G	AiUGT26	B02	2150
arahy.Tifrunner.gnm2.ann1.NXF1DB	AhUGT20A	A02	araip.K30076.gnm1.ann1.Araip.37ZE6	AiUGT27	B02	2090
arahy.Tifrunner.gnm2.ann1.RP5N3Y	AhUGT14A	A02	araip.K30076.gnm1.ann1.Araip.Y2TM4	AiUGT19	B02	1140
arahy.Tifrunner.gnm2.ann1.E75ZZH	AhUGT9	A02	araip.K30076.gnm1.ann1.Araip.BXG5M	AiUGT12	B02	2080
arahy.Tifrunner.gnm2.ann1.4PNZ6Y	AhUGT33A	A03	araip.K30076.gnm1.ann1.Araip.7IH30	AiUGT46	B03	1220
arahy.Tifrunner.gnm2.ann1.5AB2LW	AhUGT34	A03	araip.K30076.gnm1.ann1.Araip.BLV36	AiUGT48	B03	2230
arahy.Tifrunner.gnm2.ann1.ERP5CZ	AhUGT35A	A03	araip.K30076.gnm1.ann1.Araip.XL1Z1	AiUGT49	B03	2310
arahy.Tifrunner.gnm2.ann1.K67Y9K	AhUGT30	A03	araip.K30076.gnm1.ann1.Araip.KW3Z9	AiUGT39	B03	1810
arahy.Tifrunner.gnm2.ann1.X8GP9L	AhUGT31A	A03	araip.K30076.gnm1.ann1.Araip.EK557	AiUGT40	B03	2140
arahy.Tifrunner.gnm2.ann1.59H3M1	AhUGT26A	A03	araip.K30076.gnm1.ann1.Araip.0P3QP	AiUGT36	B03	2180
arahy.Tifrunner.gnm2.ann1.YZJ0EY	AhUGT27	A03	araip.K30076.gnm1.ann1.Araip.69LLN	AiUGT37	B03	1170
arahy.Tifrunner.gnm2.ann1.EMP69X	AhUGT28A	A03	araip.K30076.gnm1.ann1.Araip.K4H91	AiUGT38	B03	1500
arahy.Tifrunner.gnm2.ann1.V3ZQ6H	AhUGT36A	A04	araip.K30076.gnm1.ann1.Araip.PU7TT	AiUGT54	B04	2090
arahy.Tifrunner.gnm2.ann1.I5RAYC	AhUGT41A	A04	araip.K30076.gnm1.ann1.Araip.HC8XD	AiUGT58	B04	2050
arahy.Tifrunner.gnm2.ann1.I8VGC7	AhUGT43	A04	araip.K30076.gnm1.ann1.Araip.305BU	AiUGT59	B04	2020
arahy.Tifrunner.gnm2.ann1.A9SI2Z	AhUGT45	A04	araip.K30076.gnm1.ann1.Araip.A44XI	AiUGT60	B04	1960
arahy.Tifrunner.gnm2.ann1.DV26TN	AhUGT49A	A04	araip.K30076.gnm1.ann1.Araip.HT00D	AiUGT64	B04	1080
arahy.Tifrunner.gnm2.ann1.1P299X	AhUGT51	A04	araip.K30076.gnm1.ann1.Araip.FQM3C	AiUGT65	B04	1560
arahy.Tifrunner.gnm2.ann1.S6WIDG	AhUGT54A	A04	araip.K30076.gnm1.ann1.Araip.D75IG	AiUGT66	B04	1100
arahy.Tifrunner.gnm2.ann1.9U88P8	AhUGT56	A04	araip.K30076.gnm1.ann1.Araip.BB34W	AiUGT67	B04	2050
arahy.Tifrunner.gnm2.ann1.82K8GB	AhUGT61	A04	araip.K30076.gnm1.ann1.Araip.D3TEX	AiUGT69	B04	2030
arahy.Tifrunner.gnm2.ann1.353GAL	AhUGT65A	A05	araip.K30076.gnm1.ann1.Araip.ZL45M	AiUGT74	B05	2110
arahy.Tifrunner.gnm2.ann1.UF7VZS	AhUGT66A	A05	araip.K30076.gnm1.ann1.Araip.5L3EX	AiUGT75	B05	2250
arahy.Tifrunner.gnm2.ann1.3JQT0K	AhUGT73A	A05	araip.K30076.gnm1.ann1.Araip.J5K4P	AiUGT83	B05	2150
arahy.Tifrunner.gnm2.ann1.SU7DJD	AhUGT71A	A05	araip.K30076.gnm1.ann1.Araip.H4T4I	AiUGT79	B05	2130
arahy.Tifrunner.gnm2.ann1.G302UQ	AhUGT62A	A05	araip.K30076.gnm1.ann1.Araip.LC655	AiUGT71	B05	1730
arahy.Tifrunner.gnm2.ann1.Q44N8G	AhUGT64A	A05	araip.K30076.gnm1.ann1.Araip.Y8SSF	AiUGT72	B05	2270
arahy.Tifrunner.gnm2.ann1.X4ZQ0T	AhUGT68A	A05	araip.K30076.gnm1.ann1.Araip.IF23W	AiUGT77	B05	2160
arahy.Tifrunner.gnm2.ann1.9KWN96	AhUGT70A	A05	araip.K30076.gnm1.ann1.Araip.D5YYK	AiUGT78	B05	2130
arahy.Tifrunner.gnm2.ann1.LB05K8	AhUGT77A	A06	araip.K30076.gnm1.ann1.Araip.HME3E	AiUGT87	B06	2280
arahy.Tifrunner.gnm2.ann1.STL1FG	AhUGT82A	A07	araip.K30076.gnm1.ann1.Araip.90W62	AiUGT91	B07	2020
arahy.Tifrunner.gnm2.ann1.X4WE56	AhUGT83A	A07	araip.K30076.gnm1.ann1.Araip.C4A9H	AiUGT92	B07	1030
arahy.Tifrunner.gnm2.ann1.WKYY9F	AhUGT91	A07	araip.K30076.gnm1.ann1.Araip.CI1GD	AiUGT98	B07	2320
arahy.Tifrunner.gnm2.ann1.PAGN6T	AhUGT85A	A07	araip.K30076.gnm1.ann1.Araip.TSI7E	AiUGT93	B07	2260
arahy.Tifrunner.gnm2.ann1.03Q7VJ	AhUGT86	A07	araip.K30076.gnm1.ann1.Araip.GIK38	AiUGT94	B07	884
arahy.Tifrunner.gnm2.ann1.0U2YQ3	AhUGT87A	A07	araip.K30076.gnm1.ann1.Araip.CSX4W	AiUGT96	B07	2260
arahy.Tifrunner.gnm2.ann1.W4418Q	AhUGT89A	A07	araip.K30076.gnm1.ann1.Araip.AF7WT	AiUGT97	B07	1350
arahy.Tifrunner.gnm2.ann1.P7V0GM	AhUGT93	A08	araip.K30076.gnm1.ann1.Araip.E6A3D	AiUGT101	B07	2250
arahy.Tifrunner.gnm2.ann1.G9PGUE	AhUGT98	A08	araip.K30076.gnm1.ann1.Araip.ZZI8I	AiUGT107	B08	2090
arahy.Tifrunner.gnm2.ann1.6J67DK	AhUGT95A	A08	araip.K30076.gnm1.ann1.Araip.E28SC	AiUGT105	B08	1680
arahy.Tifrunner.gnm2.ann1.Q2DHS0	AhUGT101A	A09	araip.K30076.gnm1.ann1.Araip.IE5FR	AiUGT108	B09	2170
arahy.Tifrunner.gnm2.ann1.5PJB70	AhUGT103A	A10	araip.K30076.gnm1.ann1.Araip.79KSY	AiUGT111	B10	1740
arahy.Tifrunner.gnm2.ann1.ENPL6H	AhUGT104A	A10	araip.K30076.gnm1.ann1.Araip.IY8RA	AiUGT112	B10	2290
arahy.Tifrunner.gnm2.ann1.4N1DCM	AhUGT106	A10	araip.K30076.gnm1.ann1.Araip.DP3MP	AiUGT113	B10	2200
arahy.Tifrunner.gnm2.ann1.1J3CUB	AhUGT112	A10	araip.K30076.gnm1.ann1.Araip.V2JWX	AiUGT124	B10	2030
arahy.Tifrunner.gnm2.ann1.65UHA6	AhUGT113A	A10	araip.K30076.gnm1.ann1.Araip.SMU17	AiUGT125	B10	1790
arahy.Tifrunner.gnm2.ann1.2KLH73	AhUGT114A	A10	araip.K30076.gnm1.ann1.Araip.JN8FM	AiUGT126	B10	2130
arahy.Tifrunner.gnm2.ann1.IHD6K8	AhUGT115	A10	araip.K30076.gnm1.ann1.Araip.XZ67I	AiUGT128	B10	1980
arahy.Tifrunner.gnm2.ann1.JA6J2D	AhUGT117A	A10	araip.K30076.gnm1.ann1.Araip.V8TG2	AiUGT131	B10	2080
arahy.Tifrunner.gnm2.ann1.EENF35	AhUGT118	A10	araip.K30076.gnm1.ann1.Araip.B0L59	AiUGT134	B10	2100
arahy.Tifrunner.gnm2.ann1.2B7LY6	AhUGT123A	A10	araip.K30076.gnm1.ann1.Araip.LTD41	AiUGT136	B10	1260
arahy.Tifrunner.gnm2.ann1.FPT8AU	AhUGT124	A10	araip.K30076.gnm1.ann1.Araip.78KYX	AiUGT137	B10	1910
arahy.Tifrunner.gnm2.ann1.C0VUU4	AhUGT125A	A10	araip.K30076.gnm1.ann1.Araip.FW1VE	AiUGT138	B10	1850
arahy.Tifrunner.gnm2.ann1.MW5AHK	AhUGT102	A10	araip.K30076.gnm1.ann1.Araip.27INA	AiUGT110	B10	876
arahy.Tifrunner.gnm2.ann1.S8G8YG	AhUGT108A	A10	araip.K30076.gnm1.ann1.Araip.1ZF80	AiUGT119	B10	2130
arahy.Tifrunner.gnm2.ann1.V16S4V	AhUGT109A	A10	araip.K30076.gnm1.ann1.Araip.FS964	AiUGT117	B10	2040
arahy.Tifrunner.gnm2.ann1.4JIJ99	AhUGT126	B01	araip.K30076.gnm1.ann1.Araip.L1EC6	AiUGT1	B01	1510
arahy.Tifrunner.gnm2.ann1.L8F1YU	AhUGT1B	B01	araip.K30076.gnm1.ann1.Araip.DN3PC	AiUGT2	B01	2310
arahy.Tifrunner.gnm2.ann1.8F5UKX	AhUGT5B	B01	araip.K30076.gnm1.ann1.Araip.PC0CP	AiUGT6	B01	999
arahy.Tifrunner.gnm2.ann1.M3L8KX	AhUGT135	B02	araip.K30076.gnm1.ann1.Araip.N46ED	AiUGT31	B02	2300
arahy.Tifrunner.gnm2.ann1.A38ZG2	AhUGT23B	B02	araip.K30076.gnm1.ann1.Araip.Z31DG	AiUGT32	B02	2190
arahy.Tifrunner.gnm2.ann1.5EGK5L	AhUGT129	B02	araip.K30076.gnm1.ann1.Araip.BXG5M	AiUGT12	B02	2240
arahy.Tifrunner.gnm2.ann1.B60I9T	AhUGT12B	B02	araip.K30076.gnm1.ann1.Araip.X4RTI	AiUGT16	B02	2200
arahy.Tifrunner.gnm2.ann1.AU62Q4	AhUGT13B	B02	araip.K30076.gnm1.ann1.Araip.EK9PX	AiUGT18	B02	2190
arahy.Tifrunner.gnm2.ann1.S3ZP24	AhUGT14B	B02	araip.K30076.gnm1.ann1.Araip.Y2TM4	AiUGT19	B02	1230
arahy.Tifrunner.gnm2.ann1.66J229	AhUGT16B	B02	araip.K30076.gnm1.ann1.Araip.FV0SJ	AiUGT23	B02	2360
arahy.Tifrunner.gnm2.ann1.S3RVS3	AhUGT133	B02	araip.K30076.gnm1.ann1.Araip.G37T0	AiUGT24	B02	2400
arahy.Tifrunner.gnm2.ann1.FTX6XU	AhUGT19B	B02	araip.K30076.gnm1.ann1.Araip.CW23G	AiUGT26	B02	2270
arahy.Tifrunner.gnm2.ann1.KWZA4D	AhUGT20B	B02	araip.K30076.gnm1.ann1.Araip.37ZE6	AiUGT27	B02	2250
arahy.Tifrunner.gnm2.ann1.73JZAC	AhUGT134	B02	araip.K30076.gnm1.ann1.Araip.BS8H7	AiUGT28	B02	1330
arahy.Tifrunner.gnm2.ann1.EM1IWQ	AhUGT136	B03	araip.K30076.gnm1.ann1.Araip.LUT50	AiUGT33	B03	2300
arahy.Tifrunner.gnm2.ann1.12FNT9	AhUGT137	B03	araip.K30076.gnm1.ann1.Araip.M83DH	AiUGT34	B03	2240
arahy.Tifrunner.gnm2.ann1.I93J7P	AhUGT140	B03	araip.K30076.gnm1.ann1.Araip.PJ8WT	AiUGT35	B03	2230
arahy.Tifrunner.gnm2.ann1.72QZIF	AhUGT26B	B03	araip.K30076.gnm1.ann1.Araip.0P3QP	AiUGT36	B03	2280
arahy.Tifrunner.gnm2.ann1.GKU359	AhUGT141	B03	araip.K30076.gnm1.ann1.Araip.69LLN	AiUGT37	B03	1280
arahy.Tifrunner.gnm2.ann1.YA703N	AhUGT28B	B03	araip.K30076.gnm1.ann1.Araip.K4H91	AiUGT38	B03	1430
arahy.Tifrunner.gnm2.ann1.GBEE9Q	AhUGT142	B03	araip.K30076.gnm1.ann1.Araip.KW3Z9	AiUGT39	B03	1470
arahy.Tifrunner.gnm2.ann1.FWE8VM	AhUGT31B	B03	araip.K30076.gnm1.ann1.Araip.EK557	AiUGT40	B03	2260
arahy.Tifrunner.gnm2.ann1.A9VDNP	AhUGT33B	B03	araip.K30076.gnm1.ann1.Araip.7IH30	AiUGT46	B03	1240
arahy.Tifrunner.gnm2.ann1.AU90AL	AhUGT35B	B03	araip.K30076.gnm1.ann1.Araip.XL1Z1	AiUGT49	B03	2240
arahy.Tifrunner.gnm2.ann1.F9SXFF	AhUGT144	B03	araip.K30076.gnm1.ann1.Araip.PJ8WT	AiUGT35	B03	2220
arahy.Tifrunner.gnm2.ann1.IZ6UVZ	AhUGT147	B04	araip.K30076.gnm1.ann1.Araip.75NY1	AiUGT51	B04	1330
arahy.Tifrunner.gnm2.ann1.3MB22H	AhUGT36B	B04	araip.K30076.gnm1.ann1.Araip.PU7TT	AiUGT54	B04	2170
arahy.Tifrunner.gnm2.ann1.6L7Z57	AhUGT37B	B04	araip.K30076.gnm1.ann1.Araip.C7YB2	AiUGT55	B04	2150
arahy.Tifrunner.gnm2.ann1.1V2M7B	AhUGT149	B04	araip.K30076.gnm1.ann1.Araip.HC8XD	AiUGT58	B04	2140
arahy.Tifrunner.gnm2.ann1.LGK5XY	AhUGT150	B04	araip.K30076.gnm1.ann1.Araip.A44XI	AiUGT60	B04	2200
arahy.Tifrunner.gnm2.ann1.ICJP4F	AhUGT151	B04	araip.K30076.gnm1.ann1.Araip.S2CW5	AiUGT61	B04	1120
arahy.Tifrunner.gnm2.ann1.KQ3B15	AhUGT153	B04	araip.K30076.gnm1.ann1.Araip.T5KLW	AiUGT62	B04	1660
arahy.Tifrunner.gnm2.ann1.UP4NHJ	AhUGT154	B04	araip.K30076.gnm1.ann1.Araip.PUG95	AiUGT63	B04	1560
arahy.Tifrunner.gnm2.ann1.RJP84F	AhUGT49B	B04	araip.K30076.gnm1.ann1.Araip.HT00D	AiUGT64	B04	1120
arahy.Tifrunner.gnm2.ann1.E5EEMB	AhUGT54B	B04	araip.K30076.gnm1.ann1.Araip.D75IG	AiUGT66	B04	1160
arahy.Tifrunner.gnm2.ann1.TW2SCU	AhUGT55B	B04	araip.K30076.gnm1.ann1.Araip.BB34W	AiUGT67	B04	2140
arahy.Tifrunner.gnm2.ann1.VZK86E	AhUGT58B	B04	araip.K30076.gnm1.ann1.Araip.EQA8W	AiUGT68	B04	4120
arahy.Tifrunner.gnm2.ann1.QL5SEX	AhUGT65B1	B05	araip.K30076.gnm1.ann1.Araip.ZL45M	AiUGT74	B05	2390
arahy.Tifrunner.gnm2.ann1.I0F9MV	AhUGT66B	B05	araip.K30076.gnm1.ann1.Araip.5L3EX	AiUGT75	B05	2410
arahy.Tifrunner.gnm2.ann1.IAPX52	AhUGT68B	B05	araip.K30076.gnm1.ann1.Araip.IF23W	AiUGT77	B05	2210
arahy.Tifrunner.gnm2.ann1.FJGZ6C	AhUGT70B	B05	araip.K30076.gnm1.ann1.Araip.D5YYK	AiUGT78	B05	2180
arahy.Tifrunner.gnm2.ann1.LM1Q4V	AhUGT71B	B05	araip.K30076.gnm1.ann1.Araip.H4T4I	AiUGT79	B05	1910
arahy.Tifrunner.gnm2.ann1.PL71TD	AhUGT159	B05	araip.K30076.gnm1.ann1.Araip.HJ4HS	AiUGT80	B05	1370
arahy.Tifrunner.gnm2.ann1.YPZ0ZF	AhUGT160	B05	araip.K30076.gnm1.ann1.Araip.J9KDQ	AiUGT81	B05	2040
arahy.Tifrunner.gnm2.ann1.6MFS5J	AhUGT62B	B05	araip.K30076.gnm1.ann1.Araip.LC655	AiUGT71	B05	1730
arahy.Tifrunner.gnm2.ann1.J9YHEP	AhUGT64B	B05	araip.K30076.gnm1.ann1.Araip.Y8SSF	AiUGT72	B05	2270
arahy.Tifrunner.gnm2.ann1.BDKN1M	AhUGT162	B06	araip.K30076.gnm1.ann1.Araip.S5WT5	AiUGT85	B06	2340
arahy.Tifrunner.gnm2.ann1.Y78N6H	AhUGT75B	B06	araip.K30076.gnm1.ann1.Araip.H41HP	AiUGT86	B06	2360
arahy.Tifrunner.gnm2.ann1.IMFS2H	AhUGT163	B06	araip.K30076.gnm1.ann1.Araip.HME3E	AiUGT87	B06	2340
arahy.Tifrunner.gnm2.ann1.A0XZP2	AhUGT164	B06	araip.K30076.gnm1.ann1.Araip.BD09A	AiUGT88	B06	2160
arahy.Tifrunner.gnm2.ann1.6H4NJX	AhUGT165	B06	araip.K30076.gnm1.ann1.Araip.MB0R5	AiUGT89	B06	2280
arahy.Tifrunner.gnm2.ann1.XMFH5N	AhUGT166	B06	araip.K30076.gnm1.ann1.Araip.HES22	AiUGT90	B06	2230
arahy.Tifrunner.gnm2.ann1.XA27J7	AhUGT82B	B07	araip.K30076.gnm1.ann1.Araip.90W62	AiUGT91	B07	1910
arahy.Tifrunner.gnm2.ann1.I97S71	AhUGT83B	B07	araip.K30076.gnm1.ann1.Araip.C4A9H	AiUGT92	B07	957
arahy.Tifrunner.gnm2.ann1.28WAQV	AhUGT85B	B07	araip.K30076.gnm1.ann1.Araip.TSI7E	AiUGT93	B07	2340
arahy.Tifrunner.gnm2.ann1.I1MYW0	AhUGT167	B07	araip.K30076.gnm1.ann1.Araip.GIK38	AiUGT94	B07	966
arahy.Tifrunner.gnm2.ann1.E3VS3U	AhUGT87B	B07	araip.K30076.gnm1.ann1.Araip.CSX4W	AiUGT96	B07	2320
arahy.Tifrunner.gnm2.ann1.U8GU7U	AhUGT89B	B07	araip.K30076.gnm1.ann1.Araip.AF7WT	AiUGT97	B07	1390
arahy.Tifrunner.gnm2.ann1.GYU2ZH	AhUGT169	B07	araip.K30076.gnm1.ann1.Araip.CI1GD	AiUGT98	B07	2400
arahy.Tifrunner.gnm2.ann1.JM0Y8L	AhUGT170	B07	araip.K30076.gnm1.ann1.Araip.663Y4	AiUGT100	B07	1720
arahy.Tifrunner.gnm2.ann1.MWT26D	AhUGT92B	B07	araip.K30076.gnm1.ann1.Araip.GP5MB	AiUGT99	B07	2330
arahy.Tifrunner.gnm2.ann1.WRGL83	AhUGT172	B08	araip.K30076.gnm1.ann1.Araip.4X7SK	AiUGT102	B08	2110
arahy.Tifrunner.gnm2.ann1.6S731K	AhUGT174	B08	araip.K30076.gnm1.ann1.Araip.E28SC	AiUGT105	B08	1750
arahy.Tifrunner.gnm2.ann1.2LDC6J	AhUGT73B	B09	araip.K30076.gnm1.ann1.Araip.J5K4P	AiUGT83	B05	2230
arahy.Tifrunner.gnm2.ann1.2U0JEX	AhUGT101B	B09	araip.K30076.gnm1.ann1.Araip.IE5FR	AiUGT108	B09	2230
arahy.Tifrunner.gnm2.ann1.6I0P10	AhUGT183	B10	araip.K30076.gnm1.ann1.Araip.V2JWX	AiUGT124	B10	2230
arahy.Tifrunner.gnm2.ann1.7E7EIT	AhUGT113B	B10	araip.K30076.gnm1.ann1.Araip.SMU17	AiUGT125	B10	1950
arahy.Tifrunner.gnm2.ann1.DRIB0U	AhUGT114B	B10	araip.K30076.gnm1.ann1.Araip.JN8FM	AiUGT126	B10	2190
arahy.Tifrunner.gnm2.ann1.HZY4ZN	AhUGT187	B10	araip.K30076.gnm1.ann1.Araip.XZ67I	AiUGT128	B10	2150
arahy.Tifrunner.gnm2.ann1.S6ID14	AhUGT189	B10	araip.K30076.gnm1.ann1.Araip.V8TG2	AiUGT131	B10	2190
arahy.Tifrunner.gnm2.ann1.H390AU	AhUGT190	B10	araip.K30076.gnm1.ann1.Araip.B0L59	AiUGT134	B10	2190
arahy.Tifrunner.gnm2.ann1.7331QQ	AhUGT121B	B10	araip.K30076.gnm1.ann1.Araip.B0L59	AiUGT134	B10	2160
arahy.Tifrunner.gnm2.ann1.CH5SI4	AhUGT123B	B10	araip.K30076.gnm1.ann1.Araip.LTD41	AiUGT136	B10	1330
arahy.Tifrunner.gnm2.ann1.PJFM9Q	AhUGT194	B10	araip.K30076.gnm1.ann1.Araip.78KYX	AiUGT137	B10	2110
arahy.Tifrunner.gnm2.ann1.ENIS4M	AhUGT125B	B10	araip.K30076.gnm1.ann1.Araip.FW1VE	AiUGT138	B10	1910
arahy.Tifrunner.gnm2.ann1.DD2CKV	AhUGT177	B10	araip.K30076.gnm1.ann1.Araip.27INA	AiUGT110	B10	957
arahy.Tifrunner.gnm2.ann1.31BJ59	AhUGT103B	B10	araip.K30076.gnm1.ann1.Araip.79KSY	AiUGT111	B10	1900
arahy.Tifrunner.gnm2.ann1.0NY1RD	AhUGT104B	B10	araip.K30076.gnm1.ann1.Araip.IY8RA	AiUGT112	B10	2350
arahy.Tifrunner.gnm2.ann1.9RF0MR	AhUGT105B	B10	araip.K30076.gnm1.ann1.Araip.DP3MP	AiUGT113	B10	2250
arahy.Tifrunner.gnm2.ann1.Y6LS2L	AhUGT179	B10	araip.K30076.gnm1.ann1.Araip.91EFH	AiUGT114	B10	2320
arahy.Tifrunner.gnm2.ann1.ES3MZU	AhUGT181	B10	araip.K30076.gnm1.ann1.Araip.KXY6D	AiUGT116	B10	2220
arahy.Tifrunner.gnm2.ann1.4ZV927	AhUGT108B	B10	araip.K30076.gnm1.ann1.Araip.1ZF80	AiUGT119	B10	2190
arahy.Tifrunner.gnm2.ann1.1KTY7R	AhUGT109B	B10	araip.K30076.gnm1.ann1.Araip.FS964	AiUGT117	B10	2140
arahy.Tifrunner.gnm2.ann1.663RID	AhUGT182	B10	araip.K30076.gnm1.ann1.Araip.KF9N2	AiUGT122	B10	2300

## Sheet: S10
Table S10. Orthologous UGT gene pairs between Arachis hypogaea and Glycine max. *The size of the colinearity region.
Arachis hypogaea	Gene name	Chromosome	Glycine max	Chromosome	Span*
arahy.Tifrunner.gnm2.ann1.353GAL	AhUGT65A	A05	Glyma01g39570	Gm01	538
arahy.Tifrunner.gnm2.ann1.X4ZQ0T	AhUGT68A	A05	Glyma01g04250	Gm01	1190
arahy.Tifrunner.gnm2.ann1.QL5SEX	AhUGT65B1	B05	Glyma01g39570	Gm01	580
arahy.Tifrunner.gnm2.ann1.IAPX52	AhUGT68B	B05	Glyma01g04250	Gm01	1170
arahy.Tifrunner.gnm2.ann1.X4ZQ0T	AhUGT68A	A05	Glyma02g03420	Gm02	1140
arahy.Tifrunner.gnm2.ann1.X4WE56	AhUGT83A	A07	Glyma02g47990	Gm02	514
arahy.Tifrunner.gnm2.ann1.PAGN6T	AhUGT85A	A07	Glyma02g44100	Gm02	1140
arahy.Tifrunner.gnm2.ann1.WKYY9F	AhUGT91	A07	Glyma02g39080	Gm02	1070
arahy.Tifrunner.gnm2.ann1.IAPX52	AhUGT68B	B05	Glyma02g03420	Gm02	1130
arahy.Tifrunner.gnm2.ann1.BDKN1M	AhUGT162	B06	Glyma02g32770	Gm02	632
arahy.Tifrunner.gnm2.ann1.GYU2ZH	AhUGT169	B07	Glyma02g39080	Gm02	1100
arahy.Tifrunner.gnm2.ann1.28WAQV	AhUGT85B	B07	Glyma02g44100	Gm02	1160
arahy.Tifrunner.gnm2.ann1.I97S71	AhUGT83B	B07	Glyma02g47990	Gm02	493
arahy.Tifrunner.gnm2.ann1.ICNT54	AhUGT15	A02	Glyma03g26940	Gm03	468
arahy.Tifrunner.gnm2.ann1.NXF1DB	AhUGT20A	A02	Glyma03g26940	Gm03	367
arahy.Tifrunner.gnm2.ann1.5Q6PVM	AhUGT75A	A06	Glyma03g34420	Gm03	1300
arahy.Tifrunner.gnm2.ann1.M3L8KX	AhUGT135	B02	Glyma03g03850	Gm03	667
arahy.Tifrunner.gnm2.ann1.66J229	AhUGT16B	B02	Glyma03g26940	Gm03	444
arahy.Tifrunner.gnm2.ann1.KWZA4D	AhUGT20B	B02	Glyma03g26940	Gm03	379
arahy.Tifrunner.gnm2.ann1.Y78N6H	AhUGT75B	B06	Glyma03g34420	Gm03	1300
arahy.Tifrunner.gnm2.ann1.GQD7YX	AhUGT145	B03	Glyma05g28340	Gm05	748
arahy.Tifrunner.gnm2.ann1.12FNT9	AhUGT137	B03	Glyma05g28330	Gm05	803
arahy.Tifrunner.gnm2.ann1.I93J7P	AhUGT140	B03	Glyma05g28340	Gm05	878
arahy.Tifrunner.gnm2.ann1.779HWZ	AhUGT110	A10	Glyma06g22820	Gm06	527
arahy.Tifrunner.gnm2.ann1.Y78HYB	AhUGT7	A01	Glyma07g38460	Gm07	876
arahy.Tifrunner.gnm2.ann1.ICNT54	AhUGT15	A02	Glyma07g14510	Gm07	367
arahy.Tifrunner.gnm2.ann1.NXF1DB	AhUGT20A	A02	Glyma07g14510	Gm07	316
arahy.Tifrunner.gnm2.ann1.EHHC5E	AhUGT18A	A02	Glyma07g14530	Gm07	640
arahy.Tifrunner.gnm2.ann1.5PJB70	AhUGT103A	A10	Glyma07g30180	Gm07	531
arahy.Tifrunner.gnm2.ann1.66J229	AhUGT16B	B02	Glyma07g14510	Gm07	334
arahy.Tifrunner.gnm2.ann1.KWZA4D	AhUGT20B	B02	Glyma07g14510	Gm07	324
arahy.Tifrunner.gnm2.ann1.12G0NV	AhUGT18B	B02	Glyma07g14530	Gm07	634
arahy.Tifrunner.gnm2.ann1.663RID	AhUGT182	B10	Glyma07g33880	Gm07	988
arahy.Tifrunner.gnm2.ann1.5AB2LW	AhUGT34	A03	Glyma08g13230	Gm08	1070
arahy.Tifrunner.gnm2.ann1.ENPL6H	AhUGT104A	A10	Glyma08g19000	Gm08	996
arahy.Tifrunner.gnm2.ann1.5PJB70	AhUGT103A	A10	Glyma08g07130	Gm08	531
arahy.Tifrunner.gnm2.ann1.GQD7YX	AhUGT145	B03	Glyma08g11330	Gm08	976
arahy.Tifrunner.gnm2.ann1.I93J7P	AhUGT140	B03	Glyma08g11330	Gm08	985
arahy.Tifrunner.gnm2.ann1.0NY1RD	AhUGT104B	B10	Glyma08g19000	Gm08	996
arahy.Tifrunner.gnm2.ann1.31BJ59	AhUGT103B	B10	Glyma08g07130	Gm08	527
arahy.Tifrunner.gnm2.ann1.I5RAYC	AhUGT41A	A04	Glyma09g38130	Gm09	942
arahy.Tifrunner.gnm2.ann1.PGZW4I	AhUGT72	A05	Glyma09g23310	Gm09	470
arahy.Tifrunner.gnm2.ann1.1V2M7B	AhUGT149	B04	Glyma09g38130	Gm09	980
arahy.Tifrunner.gnm2.ann1.YPZ0ZF	AhUGT160	B05	Glyma09g23600	Gm09	822
arahy.Tifrunner.gnm2.ann1.B8YTYR	AhUGT161	B05	Glyma09g23720	Gm09	571
arahy.Tifrunner.gnm2.ann1.U8MR5F	AhUGT23A	A02	Glyma10g07160	Gm10	1250
arahy.Tifrunner.gnm2.ann1.Q2DHS0	AhUGT101A	A09	Glyma10g33790	Gm10	1140
arahy.Tifrunner.gnm2.ann1.A38ZG2	AhUGT23B	B02	Glyma10g07160	Gm10	1250
arahy.Tifrunner.gnm2.ann1.2U0JEX	AhUGT101B	B09	Glyma10g33790	Gm10	1130
arahy.Tifrunner.gnm2.ann1.353GAL	AhUGT65A	A05	Glyma11g05680	Gm11	830
arahy.Tifrunner.gnm2.ann1.QL5SEX	AhUGT65B1	B05	Glyma11g05680	Gm11	822
arahy.Tifrunner.gnm2.ann1.P7V0GM	AhUGT93	A08	Glyma13g01690	Gm13	953
arahy.Tifrunner.gnm2.ann1.5PJB70	AhUGT103A	A10	Glyma13g32910	Gm13	669
arahy.Tifrunner.gnm2.ann1.65UHA6	AhUGT113A	A10	Glyma13g05580	Gm13	1010
arahy.Tifrunner.gnm2.ann1.EENF35	AhUGT118	A10	Glyma13g06170	Gm13	900
arahy.Tifrunner.gnm2.ann1.7E7EIT	AhUGT113B	B10	Glyma13g05580	Gm13	1030
arahy.Tifrunner.gnm2.ann1.S6ID14	AhUGT189	B10	Glyma13g06170	Gm13	882
arahy.Tifrunner.gnm2.ann1.PAGN6T	AhUGT85A	A07	Glyma14g04790	Gm14	1140
arahy.Tifrunner.gnm2.ann1.92DGJ8	AhUGT92A	A07	Glyma14g35160	Gm14	1240
arahy.Tifrunner.gnm2.ann1.P7V0GM	AhUGT93	A08	Glyma14g35160	Gm14	906
arahy.Tifrunner.gnm2.ann1.28WAQV	AhUGT85B	B07	Glyma14g04790	Gm14	1150
arahy.Tifrunner.gnm2.ann1.ENPL6H	AhUGT104A	A10	Glyma15g05980	Gm15	1090
arahy.Tifrunner.gnm2.ann1.WRGL83	AhUGT172	B08	Glyma15g03670	Gm15	1050
arahy.Tifrunner.gnm2.ann1.0NY1RD	AhUGT104B	B10	Glyma15g05980	Gm15	1070
arahy.Tifrunner.gnm2.ann1.3JQT0K	AhUGT73A	A05	Glyma16g27440	Gm16	1020
arahy.Tifrunner.gnm2.ann1.YPZ0ZF	AhUGT160	B05	Glyma16g29370	Gm16	844
arahy.Tifrunner.gnm2.ann1.2LDC6J	AhUGT73B	B09	Glyma16g27440	Gm16	1010
arahy.Tifrunner.gnm2.ann1.L4BQXH	AhUGT5A	A01	Glyma17g18220	Gm17	421
arahy.Tifrunner.gnm2.ann1.Y78HYB	AhUGT7	A01	Glyma17g02270	Gm17	955
arahy.Tifrunner.gnm2.ann1.I5RAYC	AhUGT41A	A04	Glyma18g48230	Gm18	957
arahy.Tifrunner.gnm2.ann1.6BPU6D	AhUGT107	A10	Glyma18g01950	Gm18	783
arahy.Tifrunner.gnm2.ann1.1V2M7B	AhUGT149	B04	Glyma18g48230	Gm18	1000
arahy.Tifrunner.gnm2.ann1.Y6LS2L	AhUGT179	B10	Glyma18g01950	Gm18	930
arahy.Tifrunner.gnm2.ann1.5Q6PVM	AhUGT75A	A06	Glyma19g37100	Gm19	1270
arahy.Tifrunner.gnm2.ann1.K71R6P	AhUGT74	A06	Glyma19g44350	Gm19	887
arahy.Tifrunner.gnm2.ann1.65UHA6	AhUGT113A	A10	Glyma19g03000	Gm19	957
arahy.Tifrunner.gnm2.ann1.2KLH73	AhUGT114A	A10	Glyma19g03580	Gm19	1230
arahy.Tifrunner.gnm2.ann1.BDKN1M	AhUGT162	B06	Glyma19g31820	Gm19	696
arahy.Tifrunner.gnm2.ann1.Y78N6H	AhUGT75B	B06	Glyma19g37100	Gm19	1260
arahy.Tifrunner.gnm2.ann1.7E7EIT	AhUGT113B	B10	Glyma19g03000	Gm19	957
arahy.Tifrunner.gnm2.ann1.DRIB0U	AhUGT114B	B10	Glyma19g03580	Gm19	1240

[truncated: 9 more sheets: S11, S12, S13, S14, S15, S16, S17, S18, S19]
